# Supplementary material for: A polymorph of 2,4-dinitro­phenyl­hydrazine
Source: Acta Crystallogr Sect E Struct Rep Online. 2013 Feb 23;69(Pt 3):o425. doi: 10.1107/S1600536813004571 (PMC3588540; doi:10.1107/S1600536813004571)
Supplement: Supplementary file 1 [file e-69-0o425-sup1.cif]

##############################################################################
#                                                                            #
# This CIF contains the data in a paper accepted for publication in          #
# Acta Crystallographica Section E. It conforms to the requirements of       #
# Notes for Authors for Acta Crystallographica Section E, and has been       #
# peer reviewed under the auspices of the IUCr Commission on Journals.       #
#                                                                            #
# Full details of the Crystallographic Information File format               #
# are given in the paper "The Crystallographic Information File (CIF):       #
# a New Standard Archive File for Crystallography" by S. R. Hall, F. H.      #
# Allen and I. D. Brown [Acta Cryst. (1991), A47, 655-685].                  #
#                                                                            #
# The current version of the core CIF dictionary is obtainable from          #
# ftp://ftp.iucr.org/pub/cif_core.dic.                                       #
#                                                                            #
# Software is freely available for graphical display of the structure(s)     #
# in this CIF. For information consult the CIF software page                 #
# http://www.iucr.org/resources/cif/software.                                #
#                                                                            #
# This file may be used for bona fide research purposes within the           #
# scientific community so long as proper attribution is given to the journal # 
# article from which it was obtained.                                        #
#                                                                            #
##############################################################################
data_global
_journal_date_recd_electronic     2013-01-25
_journal_date_accepted     2013-02-15
_journal_name_full     'Acta Crystallographica, Section E'
_journal_year     2013
_journal_volume     69
_journal_issue      3
_journal_page_first     o425
_journal_page_last     o425
_journal_paper_category     QO
_journal_paper_doi     10.1107/S1600536813004571
_journal_coeditor_code     DS2226
_publ_contact_author_name     'Kiichi Amimoto'
_publ_contact_author_address
;
Department of Science Education
Graduate School of Education
Hiroshima University
1-1-1 Kagamiyama
Higashi-Hiroshima
Hiroshima
Japan
;
_publ_contact_author_email     kamimo@hiroshima-u.ac.jp
_publ_contact_author_fax     '+81 82 424 7091'
_publ_contact_author_phone     '+81 82 424 7091'
_publ_section_title
;
A polymorph of 2,4-dinitrophenylhydrazine
;
loop_
    _publ_author_name
    _publ_author_footnote
    _publ_author_address
    'Amimoto, Kiichi' .
;
Department of Science Education
Graduate School of Education
Hiroshima University
1-1-1 Kagamiyama
Higashi-Hiroshima
Hiroshima
Japan
;
    'Nishiguchi, Hiromitsu' .
;
Department of Science Education
Graduate School of Education
Hiroshima University
1-1-1 Kagamiyama
Higashi-Hiroshima
Hiroshima
Japan
;
data_I
_chemical_name_systematic
;
2,4-Dinitrophenylhydrazine
;
_chemical_formula_moiety     'C6 H6 N4 O4'
_chemical_formula_sum     'C6 H6 N4 O4'
_chemical_formula_iupac     'C6 H6 N4 O4'
_chemical_formula_weight     198.15
_symmetry_cell_setting     monoclinic
_symmetry_space_group_name_H-M     'C c'
_symmetry_space_group_name_Hall     'C -2yc'
loop_
    _symmetry_equiv_pos_as_xyz
    'x, y, z'
    'x, -y, z+1/2'
    'x+1/2, y+1/2, z'
    'x+1/2, -y+1/2, z+1/2'
_cell_length_a     12.697(5)
_cell_length_b     9.179(5)
_cell_length_c     7.662(5)
_cell_angle_alpha     90.000(5)
_cell_angle_beta     123.315(5)
_cell_angle_gamma     90.000(5)
_cell_volume     746.2(7)
_cell_formula_units_Z     4
_cell_measurement_reflns_used     1986
_cell_measurement_theta_min     2.9343
_cell_measurement_theta_max     28.7664
_cell_measurement_temperature     90(2)
_exptl_crystal_description     block
_exptl_crystal_colour     red
_exptl_crystal_size_max     0.3
_exptl_crystal_size_mid     0.2
_exptl_crystal_size_min     0.15
_exptl_crystal_density_diffrn     1.764
_exptl_crystal_density_method     'not measured'
_exptl_crystal_F_000     408
_exptl_absorpt_coefficient_mu     0.151
_exptl_absorpt_correction_type     none
_exptl_special_details     ?
_diffrn_ambient_temperature     90(2)
_diffrn_radiation_type     'Mo K\a'
_diffrn_radiation_wavelength     0.71069
_diffrn_radiation_source     'fine-focus sealed tube'
_diffrn_radiation_monochromator     graphite
_diffrn_measurement_device_type     'Bruker SMART APEX CCD area-detector'
_diffrn_measurement_method     'phi and omega scan'
_diffrn_detector_area_resol_mean     8.333
_diffrn_reflns_number     1878
_diffrn_reflns_av_R_equivalents     0.0191
_diffrn_reflns_theta_min     2.93
_diffrn_reflns_theta_max     28.9
_diffrn_reflns_theta_full     25
_diffrn_measured_fraction_theta_max     0.912
_diffrn_measured_fraction_theta_full     0.992
_diffrn_reflns_limit_h_min     -17
_diffrn_reflns_limit_h_max     10
_diffrn_reflns_limit_k_min     -10
_diffrn_reflns_limit_k_max     11
_diffrn_reflns_limit_l_min     -9
_diffrn_reflns_limit_l_max     9
_refine_special_details
;
Refinement of <i>F</i>^2^ against ALL reflections. The weighted <i>R</i>-factor
<i>wR</i> and goodness of fit <i>S</i> are based on <i>F</i>^2^, conventional
<i>R</i>-factors <i>R</i> are based on <i>F</i>, with <i>F</i> set to zero for
negative <i>F</i>^2^. The threshold expression of <i>F</i>^2^ >
\s(<i>F</i>^2^) is used only for calculating <i>R</i>-factors(gt) <i>etc</i>.
and is not relevant to the choice of reflections for refinement.
<i>R</i>-factors based on <i>F</i>^2^ are statistically about twice as large
as those based on <i>F</i>, and <i>R</i>- factors based on ALL data will be
even larger.
;
_reflns_number_total     1433
_reflns_number_gt     1424
_reflns_threshold_expression     >2sigma(I)
_refine_ls_structure_factor_coef     Fsqd
_refine_ls_matrix_type     full
_refine_ls_R_factor_all     0.0271
_refine_ls_R_factor_gt     0.027
_refine_ls_wR_factor_ref     0.0722
_refine_ls_goodness_of_fit_ref     1.062
_refine_ls_restrained_S_all     1.061
_refine_ls_number_reflns     1433
_refine_ls_number_parameters     151
_refine_ls_number_restraints     2
_refine_ls_hydrogen_treatment     refall
_refine_ls_weighting_scheme     calc
_refine_ls_weighting_details
         'calc w=1/[\s^2^(Fo^2^)+(0.0446P)^2^+0.1782P] where P=(Fo^2^+2Fc^2^)/3'
_atom_sites_solution_hydrogens     geom
_atom_sites_solution_primary     direct
_atom_sites_solution_secondary     difmap
_refine_ls_shift/su_max     0
_refine_ls_shift/su_mean     0
_refine_diff_density_max     0.249
_refine_diff_density_min     -0.169
_refine_ls_extinction_method     none
loop_
    _atom_type_symbol
    _atom_type_description
    _atom_type_scat_dispersion_real
    _atom_type_scat_dispersion_imag
    _atom_type_scat_source
    C C 0.0033 0.0016 'International Tables Vol C Tables 4.2.6.8 and 6.1.1.4'
    H H 0 0 'International Tables Vol C Tables 4.2.6.8 and 6.1.1.4'
    N N 0.0061 0.0033 'International Tables Vol C Tables 4.2.6.8 and 6.1.1.4'
    O O 0.0106 0.006 'International Tables Vol C Tables 4.2.6.8 and 6.1.1.4'
_computing_data_collection     'APEX2 (Bruker, 2009)'
_computing_cell_refinement     'SAINT (Bruker, 2009)'
_computing_data_reduction     'SAINT (Bruker, 2009)'
_computing_structure_solution     'SIR92 (Altomare <i>et al.</i>, 1994)'
_computing_structure_refinement     'SHELXL97 (Sheldrick, 2008)'
_computing_molecular_graphics
;
<i>Mercury</i> (Macrae <i>et al.</i>, 2008) and
ORTEP-3 for Windows (Farrugia, 2012)
;
_computing_publication_material
                            'WinGX (Farrugia, 2012) and publCIF (Westrip, 2010)'
loop_
    _atom_site_type_symbol
    _atom_site_label
    _atom_site_fract_x
    _atom_site_fract_y
    _atom_site_fract_z
    _atom_site_U_iso_or_equiv
    _atom_site_adp_type
    _atom_site_calc_flag
    _atom_site_refinement_flags
    _atom_site_occupancy
    _atom_site_disorder_assembly
    _atom_site_disorder_group
    C C1 0.22967(12) 0.03156(15) 0.6894(2) 0.0099(3) Uani d . 1 . .
    C C2 0.33423(13) 0.08580(17) 0.8822(2) 0.0111(3) Uani d . 1 . .
    C C3 0.35605(13) 0.23444(16) 0.9232(2) 0.0113(3) Uani d . 1 . .
    C C4 0.27641(14) 0.33162(17) 0.7701(2) 0.0121(3) Uani d . 1 . .
    C C5 0.17463(14) 0.28510(15) 0.5739(2) 0.0126(3) Uani d . 1 . .
    C C6 0.15142(14) 0.13877(16) 0.5363(2) 0.0126(3) Uani d . 1 . .
    N N1 0.42299(11) -0.00982(14) 1.04810(18) 0.0107(2) Uani d . 1 . .
    N N2 0.30055(12) 0.48633(14) 0.8159(2) 0.0127(3) Uani d . 1 . .
    N N3 0.20280(12) -0.11032(13) 0.6487(2) 0.0125(2) Uani d . 1 . .
    N N4 0.09528(12) -0.15491(14) 0.4547(2) 0.0145(3) Uani d . 1 . .
    O O1 0.41196(11) -0.14375(11) 1.01911(17) 0.0148(2) Uani d . 1 . .
    O O2 0.50714(11) 0.04357(13) 1.21641(18) 0.0167(2) Uani d . 1 . .
    O O3 0.38720(12) 0.52367(12) 0.99101(19) 0.0191(3) Uani d . 1 . .
    O O4 0.23265(12) 0.57352(12) 0.67622(19) 0.0212(3) Uani d . 1 . .
    H H3 0.431(2) 0.268(2) 1.060(3) 0.008(4) Uiso d . 1 . .
    H H3N 0.252(3) -0.162(3) 0.746(4) 0.019(5) Uiso d . 1 . .
    H H5 0.118(2) 0.350(2) 0.464(4) 0.020(5) Uiso d . 1 . .
    H H4NA 0.033(2) -0.171(2) 0.476(4) 0.028(5) Uiso d . 1 . .
    H H4NB 0.116(3) -0.253(3) 0.422(5) 0.037(7) Uiso d . 1 . .
    H H6 0.082(2) 0.110(3) 0.414(4) 0.020(5) Uiso d . 1 . .
loop_
    _atom_site_aniso_label
    _atom_site_aniso_U_11
    _atom_site_aniso_U_22
    _atom_site_aniso_U_33
    _atom_site_aniso_U_12
    _atom_site_aniso_U_13
    _atom_site_aniso_U_23
    C1 0.0112(7) 0.0085(7) 0.0118(7) 0.0013(4) 0.0074(6) 0.0009(5)
    C2 0.0126(7) 0.0085(7) 0.0138(6) 0.0015(5) 0.0082(6) 0.0013(5)
    C3 0.0122(7) 0.0096(6) 0.0133(7) 0.0002(5) 0.0078(6) 0.0002(5)
    C4 0.0144(8) 0.0070(7) 0.0169(7) 0.0009(5) 0.0100(6) 0.0011(5)
    C5 0.0147(7) 0.0090(6) 0.0149(7) 0.0041(5) 0.0087(6) 0.0045(5)
    C6 0.0139(7) 0.0103(7) 0.0147(6) 0.0005(5) 0.0085(6) 0.0005(5)
    N1 0.0114(6) 0.0086(5) 0.0111(6) 0.0013(4) 0.0057(5) 0.0016(4)
    N2 0.0137(6) 0.0072(5) 0.0178(6) 0.0008(5) 0.0089(5) 0.0008(5)
    N3 0.0138(6) 0.0086(5) 0.0134(6) 0.0000(5) 0.0064(5) 0.0005(5)
    N4 0.0137(6) 0.0108(5) 0.0141(6) -0.0013(4) 0.0047(5) -0.0028(4)
    O1 0.0171(5) 0.0067(4) 0.0201(6) 0.0020(4) 0.0099(5) 0.0019(4)
    O2 0.0174(5) 0.0111(5) 0.0149(5) 0.0001(4) 0.0046(4) 0.0012(4)
    O3 0.0208(6) 0.0101(6) 0.0228(7) -0.0019(4) 0.0098(5) -0.0013(4)
    O4 0.0255(7) 0.0078(5) 0.0233(7) 0.0026(4) 0.0089(6) 0.0033(4)
_geom_special_details
;
All e.s.d.'s (except the e.s.d. in the dihedral angle between two l.s. planes)
are estimated using the full covariance matrix. The cell e.s.d.'s are taken
into account individually in the estimation of e.s.d.'s in distances, angles
and torsion angles; correlations between e.s.d.'s in cell parameters are only
used when they are defined by crystal symmetry. An approximate (isotropic)
treatment of cell e.s.d.'s is used for estimating e.s.d.'s involving l.s.
planes.
;
loop_
    _geom_bond_atom_site_label_1
    _geom_bond_atom_site_label_2
    _geom_bond_site_symmetry_2
    _geom_bond_distance
    _geom_bond_publ_flag
    C1 N3 . 1.3389(18) ?
    C1 C2 . 1.428(2) ?
    C1 C6 . 1.4320(19) ?
    C2 C3 . 1.393(2) ?
    C2 N1 . 1.4430(19) ?
    C3 C4 . 1.3753(19) ?
    C3 H3 . 1.01(2) ?
    C4 C5 . 1.407(2) ?
    C4 N2 . 1.4545(18) ?
    C5 C6 . 1.371(2) ?
    C5 H5 . 0.96(2) ?
    C6 H6 . 0.90(2) ?
    N1 O2 . 1.2374(17) ?
    N1 O1 . 1.2434(17) ?
    N2 O3 . 1.2273(19) ?
    N2 O4 . 1.2312(18) ?
    N3 N4 . 1.4181(18) ?
    N3 H3N . 0.81(3) ?
    N4 H4NA . 0.91(2) ?
    N4 H4NB . 1.01(3) ?
loop_
    _geom_angle_atom_site_label_1
    _geom_angle_atom_site_label_2
    _geom_angle_atom_site_label_3
    _geom_angle_site_symmetry_1
    _geom_angle_site_symmetry_3
    _geom_angle
    _geom_angle_publ_flag
    N3 C1 C2 . . 123.59(13) ?
    N3 C1 C6 . . 120.28(13) ?
    C2 C1 C6 . . 116.12(13) ?
    C3 C2 C1 . . 122.10(13) ?
    C3 C2 N1 . . 115.77(13) ?
    C1 C2 N1 . . 122.12(13) ?
    C4 C3 C2 . . 118.74(14) ?
    C4 C3 H3 . . 121.4(12) ?
    C2 C3 H3 . . 119.8(12) ?
    C3 C4 C5 . . 121.90(14) ?
    C3 C4 N2 . . 117.94(13) ?
    C5 C4 N2 . . 120.16(12) ?
    C6 C5 C4 . . 119.14(13) ?
    C6 C5 H5 . . 117.0(14) ?
    C4 C5 H5 . . 123.8(14) ?
    C5 C6 C1 . . 121.93(14) ?
    C5 C6 H6 . . 118.7(15) ?
    C1 C6 H6 . . 119.3(15) ?
    O2 N1 O1 . . 121.72(12) ?
    O2 N1 C2 . . 119.11(13) ?
    O1 N1 C2 . . 119.16(12) ?
    O3 N2 O4 . . 123.23(13) ?
    O3 N2 C4 . . 118.69(11) ?
    O4 N2 C4 . . 118.08(12) ?
    C1 N3 N4 . . 120.02(12) ?
    C1 N3 H3N . . 113.0(17) ?
    N4 N3 H3N . . 126.9(17) ?
    N3 N4 H4NA . . 106.8(15) ?
    N3 N4 H4NB . . 106.4(17) ?
    H4NA N4 H4NB . . 106(2) ?
loop_
    _geom_hbond_atom_site_label_D
    _geom_hbond_atom_site_label_H
    _geom_hbond_atom_site_label_A
    _geom_hbond_site_symmetry_A
    _geom_hbond_distance_DH
    _geom_hbond_distance_HA
    _geom_hbond_distance_DA
    _geom_hbond_angle_DHA
    N3 H3N O4 1_545 0.81(3) 2.47(3) 2.919(3) 116(2)
    N4 H4NA O1 4_444 0.90(3) 2.43(3) 3.215(3) 145.1(17)
    N4 H4NA O3 4_454 0.90(3) 2.35(3) 3.052(3) 135.0(15)
    N4 H4NB O4 1_545 1.01(3) 2.31(3) 2.981(3) 123(2)
    N4 H4NB O2 3_444 1.01(3) 2.34(3) 3.163(3) 138(3)
    N4 H4NB Cg 2_555 1.01(3) 2.91(4) 3.306(3) 104(2)
_iucr_refine_instructions_details
;
TITL Form II in Cc
CELL  0.71073  12.6970   9.1790   7.6620   90.000  123.315   90.000
ZERR     2.00   0.0050   0.0050   0.0050    0.005    0.005    0.005
LATT  -7
SYMM    X, - Y, 1/2 + Z
SFAC  C    H    N    O
UNIT  24   24   16   16
MERG   2
FMAP   2
PLAN   25
ACTA    50.00
HTAB    2.00000
BOND
BOND   $H
LIST   4
L.S.  10
WGHT    0.044600    0.178200
FVAR       0.24856
C1    1    0.229668    0.031555    0.689377    11.00000    0.01119    0.00846 =
         0.01179    0.00086    0.00740    0.00127
C2    1    0.334226    0.085801    0.882247    11.00000    0.01261    0.00846 =
         0.01376    0.00129    0.00818    0.00148
C3    1    0.356048    0.234439    0.923237    11.00000    0.01217    0.00962 =
         0.01329    0.00016    0.00779    0.00019
C4    1    0.276411    0.331616    0.770097    11.00000    0.01445    0.00704 =
         0.01692    0.00111    0.01003    0.00091
C5    1    0.174634    0.285103    0.573884    11.00000    0.01473    0.00897 =
         0.01490    0.00446    0.00874    0.00411
C6    1    0.151418    0.138768    0.536343    11.00000    0.01388    0.01032 =
         0.01466    0.00053    0.00848    0.00050
N1    3    0.422989   -0.009824    1.048101    11.00000    0.01144    0.00858 =
         0.01112    0.00159    0.00567    0.00135
N2    3    0.300548    0.486327    0.815924    11.00000    0.01369    0.00718 =
         0.01776    0.00081    0.00888    0.00084
N3    3    0.202797   -0.110322    0.648681    11.00000    0.01385    0.00860 =
         0.01339    0.00050    0.00637    0.00001
N4    3    0.095280   -0.154910    0.454726    11.00000    0.01375    0.01082 =
         0.01412   -0.00277    0.00468   -0.00126
O1    4    0.411965   -0.143749    1.019106    11.00000    0.01710    0.00665 =
         0.02013    0.00191    0.00990    0.00198
O2    4    0.507143    0.043567    1.216410    11.00000    0.01739    0.01110 =
         0.01494    0.00119    0.00465    0.00014
O3    4    0.387198    0.523673    0.991006    11.00000    0.02076    0.01012 =
         0.02284   -0.00135    0.00978   -0.00191
O4    4    0.232651    0.573523    0.676222    11.00000    0.02549    0.00780 =
         0.02334    0.00331    0.00894    0.00264
H3    2    0.431364    0.268488    1.060258    11.00000    0.00834
H3N   2    0.251906   -0.162494    0.745541    11.00000    0.01893
H5    2    0.117573    0.350406    0.463536    11.00000    0.02007
H4NA  2    0.032572   -0.170577    0.476364    11.00000    0.02813
H4NB  2    0.116478   -0.252917    0.422191    11.00000    0.03651
H6    2    0.082360    0.109873    0.413990    11.00000    0.02042
HKLF 4
REM  Form II in Cc
REM R1 =  0.0270 for   1424 Fo > 4sig(Fo)  and  0.0271 for all   1433 data
REM    151 parameters refined using      2 restraints
END
WGHT      0.0456      0.1585
REM Highest difference peak  0.249,  deepest hole -0.169,  1-sigma level  0.045
Q1    1   0.2065  0.0832  0.6042  11.00000  0.05    0.25
Q2    1   0.3668  0.0367  0.9633  11.00000  0.05    0.23
Q3    1   0.4486  0.4803  1.0839  11.00000  0.05    0.23
Q4    1   0.2537  0.3184  0.6551  11.00000  0.05    0.23
Q5    1   0.2642  0.0603  0.7966  11.00000  0.05    0.22
Q6    1   0.0658 -0.1038  0.3623  11.00000  0.05    0.21
Q7    1   0.5707  0.0018  1.3165  11.00000  0.05    0.21
Q8    1   0.2941  0.2781  0.8525  11.00000  0.05    0.19
Q9    1   0.3305  0.2865  0.8267  11.00000  0.05    0.19
Q10   1   0.3288 -0.1487  0.9224  11.00000  0.05    0.17
Q11   1   0.2130  0.3224  0.6957  11.00000  0.05    0.16
Q12   1   0.3340  0.1561  0.9120  11.00000  0.05    0.16
Q13   1   0.0205 -0.0697  0.2073  11.00000  0.05    0.14
Q14   1   0.2229  0.5641  0.5711  11.00000  0.05    0.14
Q15   1   0.1007  0.3916  0.3781  11.00000  0.05    0.14
Q16   1   0.4585  0.6769  1.1050  11.00000  0.05    0.13
Q17   1   0.3769  0.2557  1.0427  11.00000  0.05    0.13
Q18   1   0.2333  0.5224  0.7413  11.00000  0.05    0.13
Q19   1   0.0529  0.1850  0.3152  11.00000  0.05    0.12
Q20   1   0.4883  0.2461  1.2001  11.00000  0.05    0.12
Q21   1   0.4203 -0.1230  1.1212  11.00000  0.05    0.12
Q22   1   0.5097  0.0673  1.3196  11.00000  0.05    0.12
Q23   1   0.1239 -0.1341  0.5673  11.00000  0.05    0.12
Q24   1   0.3780  0.5092  0.8896  11.00000  0.05    0.12
Q25   1   0.3093  0.5124  0.9249  11.00000  0.05    0.11
;
