# Supplementary material for: A polymorph of 2,4-dinitro­phenyl­hydrazine
Source: Acta Crystallogr Sect E Struct Rep Online. 2013 Feb 23;69(Pt 3):o425. doi: 10.1107/S1600536813004571 (PMC3588540; doi:10.1107/S1600536813004571)
Supplement: Supplementary file 2 [file e-69-0o425-Isup2.hkl]

# 
# h,k,l, Fc-squared, Fo-squared, sigma(Fo-squared) and status flag 
# 
data_I
_shelx_title ' 24DNPH_red_dioxane_0m in Cc' 
_shelx_refln_list_code          4 
_shelx_F_calc_maximum      128.04 
_exptl_crystal_F_000       408.00 
_reflns_d_resolution_high  0.7353 
 
loop_ 
 _symmetry_equiv_pos_as_xyz 
 'x, y, z' 
 'x, -y, z+1/2' 
 'x+1/2, y+1/2, z' 
 'x+1/2, -y+1/2, z+1/2' 
 
_cell_length_a    12.6970 
_cell_length_b     9.1790 
_cell_length_c     7.6620 
_cell_angle_alpha  90.000 
_cell_angle_beta  123.315 
_cell_angle_gamma  90.000 
 
_shelx_F_squared_multiplier     1.000 
 
loop_ 
 _refln_index_h 
 _refln_index_k 
 _refln_index_l 
 _refln_F_squared_calc 
 _refln_F_squared_meas 
 _refln_F_squared_sigma 
 _refln_observed_status 
   3   1  -9       61.99       70.09      2.90 o 
   2   2  -9       12.12       14.10      1.91 o 
   4   2  -9      123.44      133.38      6.86 o 
   3   3  -9       19.04       18.61      2.81 o 
   4   4  -9       48.28       54.22      3.28 o 
   0   0  -8      262.97      265.29     11.48 o 
   2   0  -8       14.17       13.27      2.34 o 
   4   0  -8      363.65      390.41     15.55 o 
  -1   1  -8       23.88       21.69      2.82 o 
   1   1  -8       73.22       77.27      3.08 o 
   3   1  -8      340.83      337.01      9.88 o 
   0   2  -8       16.63       14.89      2.59 o 
   2   2  -8      109.69      121.88      6.65 o 
   4   2  -8      608.42      629.97     42.71 o 
   1   3  -8       47.85       58.59      3.45 o 
   3   3  -8      385.96      404.50     15.74 o 
   2   4  -8       21.91       27.35      2.60 o 
   4   4  -8       65.69       69.44      3.63 o 
   1   5  -8       49.38       52.12      3.66 o 
   3   5  -8       32.22       36.10      3.01 o 
   5   5  -8      138.35      136.61      6.86 o 
   2   6  -8       28.92       31.40      3.09 o 
   4   6  -8       74.02       78.83      4.08 o 
  -3   1  -7        0.16        0.40      0.62 o 
  -1   1  -7       83.16       88.54      4.96 o 
   1   1  -7      118.40      115.41      7.28 o 
   3   1  -7      863.42      863.38     44.64 o 
   5   1  -7      100.88      101.00      4.73 o 
  -2   2  -7       10.77       12.46      2.31 o 
   0   2  -7      284.69      277.27     11.66 o 
   2   2  -7      475.93      473.77     19.32 o 
   4   2  -7      196.40      209.29      8.52 o 
  -1   3  -7       24.84       20.56      2.56 o 
   1   3  -7       61.31       61.67      3.45 o 
   3   3  -7       88.01       87.41      4.30 o 
   5   3  -7       32.37       36.58      2.14 o 
  -2   4  -7       32.65       34.96      3.30 o 
   0   4  -7       73.40       76.08      4.12 o 
   2   4  -7       65.98       74.13      3.80 o 
   4   4  -7       28.05       30.43      2.09 o 
  -1   5  -7       45.61       52.12      3.66 o 
   1   5  -7      180.11      197.64      8.49 o 
   3   5  -7      183.48      191.48      8.00 o 
   5   5  -7       77.42       74.62      3.48 o 
   0   6  -7       32.98       34.80      3.10 o 
   2   6  -7      176.75      187.76      7.99 o 
   4   6  -7      156.32      151.02      6.49 o 
   1   7  -7       52.10       61.18      3.45 o 
   3   7  -7       56.81       57.79      3.29 o 
   5   7  -7        0.73        0.49      0.71 o 
   4   8  -7       95.52      110.39      5.54 o 
   5   9  -7       84.34       92.26      4.43 o 
  -4   0  -6      370.82      350.92     14.51 o 
  -2   0  -6       22.96       21.69      1.79 o 
   0   0  -6      391.32      373.26     14.88 o 
   2   0  -6      626.58      565.39     22.41 o 
   4   0  -6      690.20      637.90     24.87 o 
   6   0  -6      295.78      260.11     11.47 o 
  -5   1  -6       40.46       40.01      2.27 o 
  -3   1  -6      116.27      115.41      6.58 o 
  -1   1  -6      623.29      583.84     22.93 o 
   1   1  -6      988.77      915.50     42.58 o 
   3   1  -6       62.50       67.50      3.31 o 
   5   1  -6       83.65       94.85      4.16 o 
  -4   2  -6       27.87       24.60      2.85 o 
  -2   2  -6      192.33      183.23      8.30 o 
   0   2  -6      873.73      809.32     42.31 o 
   2   2  -6      768.63      756.23     28.38 o 
   4   2  -6      128.36      136.94      5.67 o 
   6   2  -6      317.98      324.70     14.83 o 
  -3   3  -6       49.12       53.09      3.68 o 
  -1   3  -6      390.99      343.15     14.02 o 
   1   3  -6      467.30      439.30     17.93 o 
   3   3  -6       12.60       21.04      3.01 o 
   5   3  -6       23.11       22.18      2.72 o 
  -4   4  -6      394.10      437.84     19.61 o 
  -2   4  -6       83.66       78.67      4.28 o 
   0   4  -6       59.51       53.74      3.12 o 
   2   4  -6      126.95      133.70      7.62 o 
   4   4  -6       24.68       25.74      1.88 o 
   6   4  -6        6.02        5.67      1.79 o 
  -3   5  -6       97.56      114.60      5.95 o 
  -1   5  -6       39.78       41.44      3.00 o 
   1   5  -6      263.63      252.67     10.35 o 
   3   5  -6      212.63      220.30      8.86 o 
   5   5  -6      159.62      167.53      6.84 o 
  -2   6  -6       40.25       38.36      2.86 o 
   0   6  -6       64.19       63.29      3.46 o 
   2   6  -6      417.28      375.52     14.73 o 
   4   6  -6     1485.56     1563.44     57.37 o 
   6   6  -6      302.39      322.11     12.56 o 
  -1   7  -6      161.88      167.37      7.47 o 
   1   7  -6      120.37      130.46      6.49 o 
   3   7  -6       14.90       12.95      1.93 o 
   5   7  -6      143.20      152.80      6.18 o 
   0   8  -6       27.88       31.89      2.89 o 
   2   8  -6       26.47       24.28      2.20 o 
   4   8  -6      117.90      120.10      5.76 o 
   6   8  -6       44.84       51.96      2.96 o 
   3   9  -6      146.26      165.10      6.84 o 
   5   9  -6       97.93      107.96      5.08 o 
   6  10  -6       48.66       57.79      2.97 o 
  -7   1  -5        0.36        0.65      0.62 o 
  -5   1  -5       60.23       60.54      3.61 o 
  -3   1  -5       46.77       44.03      2.79 o 
  -1   1  -5     1220.45     1093.71     51.27 o 
   1   1  -5      347.44      333.44     15.40 o 
   3   1  -5     1203.68     1211.06     46.13 o 
   5   1  -5      481.59      452.89     22.10 o 
  -6   2  -5       26.82       32.86      3.00 o 
  -4   2  -5      389.42      357.72     14.37 o 
  -2   2  -5      622.74      564.26     21.79 o 
   0   2  -5      601.79      573.32     22.78 o 
   2   2  -5      368.12      381.51     17.16 o 
   4   2  -5      563.30      587.40     26.61 o 
   6   2  -5       75.92       69.12      2.99 o 
  -5   3  -5       25.28       20.23      2.56 o 
  -3   3  -5       35.69       38.85      2.46 o 
  -1   3  -5      155.31      131.27      5.97 o 
   1   3  -5       81.33       86.92      3.98 o 
   3   3  -5      480.06      494.65     18.95 o 
   5   3  -5     1533.57     1610.54     89.65 o 
  -6   4  -5        9.24        8.58      1.58 o 
  -4   4  -5       99.29       98.90      4.96 o 
  -2   4  -5      112.04      103.43      6.29 o 
   0   4  -5      114.46      112.33      5.14 o 
   2   4  -5      577.64      599.22     22.85 o 
   4   4  -5       26.59       28.97      3.70 o 
   6   4  -5      180.32      190.35      7.22 o 
  -5   5  -5       66.28       82.55      4.35 o 
  -3   5  -5      331.15      353.35     14.02 o 
  -1   5  -5      186.96      173.68      7.49 o 
   1   5  -5       55.26       43.86      4.47 o 
   3   5  -5      162.28      161.22      6.52 o 
   5   5  -5      218.68      232.27      8.73 o 
  -4   6  -5       30.85       32.53      3.00 o 
  -2   6  -5      128.21      123.18      6.42 o 
   0   6  -5      344.55      327.45     12.89 o 
   2   6  -5     1438.99     1400.60     52.10 o 
   4   6  -5      470.41      499.51     18.34 o 
   6   6  -5       51.50       52.77      2.33 o 
  -3   7  -5      103.27      120.91      6.14 o 
  -1   7  -5       88.74       86.92      4.14 o 
   1   7  -5       16.56       16.51      1.47 o 
   3   7  -5       43.28       43.22      2.31 o 
   5   7  -5     1038.32     1063.28     53.88 o 
   7   7  -5      629.04      537.39     24.76 o 
  -2   8  -5       85.18       81.09      4.19 o 
   0   8  -5      139.26      157.49      6.82 o 
   2   8  -5       14.93       18.29      1.94 o 
   4   8  -5      219.21      223.70      8.87 o 
   6   8  -5      528.09      540.95     35.62 o 
  -1   9  -5      118.47      126.42      6.28 o 
   1   9  -5      155.80      167.53      6.84 o 
   3   9  -5      129.03      132.89      6.32 o 
   5   9  -5      281.31      295.24     11.40 o 
   7   9  -5      478.00      484.62     21.52 o 
   2  10  -5      336.10      409.35     18.02 o 
   4  10  -5       14.31       15.54      1.74 o 
   6  10  -5        6.90        7.93      1.05 o 
  -8   0  -4      368.89      376.01     15.52 o 
  -6   0  -4       57.89       58.43      3.45 o 
   6   0  -4     6896.89     6523.42    239.24 o 
  -9   1  -4       47.92       51.32      2.71 o 
  -7   1  -4      152.33      157.98      7.45 o 
  -5   1  -4      765.55      702.00     27.46 o 
  -3   1  -4     1088.97      960.50     37.04 o 
  -1   1  -4      198.87      192.62      8.16 o 
   1   1  -4      162.27      186.79      7.83 o 
   3   1  -4       35.41       35.61      1.96 o 
   5   1  -4      791.58      743.76     63.56 o 
  -8   2  -4       43.12       44.51      3.40 o 
  -6   2  -4      208.21      201.68      8.81 o 
  -4   2  -4      913.99      839.59     37.62 o 
  -2   2  -4     1112.21      998.05     37.92 o 
   0   2  -4      155.68      165.26      6.84 o 
   2   2  -4      597.71      638.71     28.61 o 
   4   2  -4      627.21      612.33     51.75 o 
   6   2  -4      924.47      968.75     34.72 o 
  -7   3  -4       19.68       24.60      2.65 o 
  -5   3  -4      370.84      346.06     13.72 o 
  -3   3  -4      697.87      610.71     23.31 o 
  -1   3  -4       14.70       14.57      1.77 o 
   1   3  -4      183.83      153.12      6.18 o 
   3   3  -4     1447.13     1531.39     67.58 o 
   5   3  -4      270.77      286.01     10.97 o 
   7   3  -4      432.31      454.51     18.73 o 
  -8   4  -4      434.17      508.90     22.70 o 
  -6   4  -4      136.42      132.24      6.98 o 
  -4   4  -4       15.76       11.33      1.59 o 
  -2   4  -4      109.48      107.80      4.82 o 
   0   4  -4       73.36       76.72      3.64 o 
   2   4  -4       30.83       33.67      1.81 o 
   4   4  -4       82.43       81.58      4.23 o 
   6   4  -4      929.95     1005.01     35.60 o 
  -7   5  -4      144.35      172.87      7.64 o 
  -5   5  -4       28.11       27.68      2.68 o 
  -3   5  -4      354.55      330.53     13.05 o 
  -1   5  -4      410.85      405.79     16.25 o 
   1   5  -4      311.54      306.57     11.89 o 
   3   5  -4      215.96      214.15      8.53 o 
   5   5  -4      194.27      188.09      7.37 o 
   7   5  -4      350.93      374.07     15.70 o 
  -6   6  -4       18.86       21.37      2.52 o 
  -4   6  -4       26.67       22.82      2.37 o 
  -2   6  -4      597.13      493.36     20.06 o 
   0   6  -4     1820.01     1802.19     66.58 o 
   2   6  -4      796.67      797.50     36.16 o 
   4   6  -4      308.26      307.05     11.90 o 
   6   6  -4      131.28      142.76      5.69 o 
  -5   7  -4      212.66      224.50      9.34 o 
  -3   7  -4      138.84      149.56      6.49 o 
  -1   7  -4       37.73       36.74      2.27 o 
   1   7  -4      315.22      308.84     12.06 o 
   3   7  -4     1207.30     1242.46     55.34 o 
   5   7  -4      753.51      780.67     28.91 o 
   7   7  -4      348.40      353.35     13.42 o 
  -4   8  -4       23.79       29.14      2.60 o 
  -2   8  -4       39.33       34.64      2.87 o 
   0   8  -4      203.99      206.21      8.35 o 
   2   8  -4       49.09       54.71      2.65 o 
   4   8  -4      478.29      502.91     19.56 o 
   6   8  -4      207.08      198.77      7.71 o 
  -3   9  -4       36.41       39.17      2.75 o 
  -1   9  -4      160.72      171.09      7.01 o 
   1   9  -4       56.15       62.48      3.14 o 
   3   9  -4      249.04      269.18     10.39 o 
   5   9  -4      189.68      177.56      7.18 o 
   7   9  -4       12.67       12.95      1.50 o 
   0  10  -4      473.62      548.55     25.49 o 
   2  10  -4       24.37       25.25      2.20 o 
   4  10  -4       32.25       37.23      2.34 o 
   6  10  -4       19.18       16.02      1.69 o 
   3  11  -4       42.75       43.70      2.75 o 
   5  11  -4       27.15       30.27      2.48 o 
   7  11  -4      178.94      184.20      7.83 o 
  -9   1  -3       29.32       33.99      3.27 o 
  -7   1  -3       40.77       38.20      2.62 o 
  -5   1  -3      959.77      873.74     33.69 o 
  -3   1  -3      776.38      696.34     31.91 o 
  -1   1  -3     2208.84     2215.01    186.63 o 
   1   1  -3     1297.28     1258.81     70.47 o 
   3   1  -3      229.78      231.63     10.51 o 
   5   1  -3       84.53      102.62      5.24 o 
 -10   2  -3       34.10       42.25      3.29 o 
  -8   2  -3      316.94      308.84     12.53 o 
  -6   2  -3      536.93      489.64     20.22 o 
  -4   2  -3     1071.31     1011.97     37.80 o 
  -2   2  -3      379.95      382.99     15.86 o 
   0   2  -3     1609.57     1611.19     61.24 o 
   2   2  -3      479.11      459.37     29.69 o 
   4   2  -3      303.67      277.76     10.73 o 
   6   2  -3       79.01       84.33      4.11 o 
  -9   3  -3       19.16       26.06      2.60 o 
  -7   3  -3        7.39        7.12      1.30 o 
  -5   3  -3      200.32      174.81      7.18 o 
  -3   3  -3       89.85       95.98      4.32 o 
  -1   3  -3      570.35      572.35     26.01 o 
   1   3  -3     3828.38     3739.53    141.95 o 
   3   3  -3       13.87       13.11      0.82 o 
   5   3  -3      911.71      960.50     50.09 o 
   7   3  -3      382.87      407.41     16.88 o 
 -10   4  -3        1.79        2.91      1.23 o 
  -8   4  -3       98.84      106.83      5.55 o 
  -6   4  -3      186.32      181.13      7.66 o 
  -4   4  -3      174.43      178.86      7.34 o 
  -2   4  -3      845.02      862.08     32.10 o 
   0   4  -3      103.86      100.52      5.24 o 
   2   4  -3      297.73      292.00     11.46 o 
   4   4  -3      355.24      404.50     14.81 o 
   6   4  -3     2688.38     3078.97    127.40 o 
   8   4  -3       23.16       24.60      2.96 o 
  -9   5  -3       76.16       89.83      4.75 o 
  -7   5  -3      313.69      336.03     13.49 o 
  -5   5  -3       83.24       78.02      3.80 o 
  -3   5  -3      193.35      186.79      7.68 o 
  -1   5  -3      319.92      290.06     11.54 o 
   1   5  -3      420.33      417.45     19.16 o 
   3   5  -3       77.40       79.96      4.04 o 
   5   5  -3      794.10      890.41     32.33 o 
   7   5  -3      156.47      172.06      6.54 o 
  -8   6  -3       23.89       30.27      2.89 o 
  -6   6  -3       49.58       54.39      2.96 o 
  -4   6  -3      489.09      443.34     17.94 o 
  -2   6  -3     1445.53     1396.56     51.31 o 
   0   6  -3      954.26      962.93     35.80 o 
   2   6  -3      114.66      115.25      4.83 o 
   4   6  -3      412.99      412.27     15.76 o 
   6   6  -3      612.28      637.09     23.91 o 
   8   6  -3      121.30      129.01      5.18 o 
  -7   7  -3      137.85      158.46      6.82 o 
  -5   7  -3      113.36      109.91      5.67 o 
  -3   7  -3       46.26       44.35      2.47 o 
  -1   7  -3       66.45       64.10      3.14 o 
   1   7  -3     1086.57     1086.10     48.42 o 
   3   7  -3     1366.97     1363.21     50.44 o 
   5   7  -3       34.27       38.04      3.52 o 
   7   7  -3       98.66       97.93      4.16 o 
  -6   8  -3       98.20      113.30      5.60 o 
  -4   8  -3      111.76      124.31      6.13 o 
  -2   8  -3       16.77       17.00      1.47 o 
   0   8  -3      541.05      544.67     20.33 o 
   2   8  -3      757.09      728.22     27.21 o 
   4   8  -3      285.19      279.05     10.73 o 
   6   8  -3       29.42       29.78      1.65 o 
   8   8  -3      607.43      632.24     26.81 o 
  -5   9  -3       98.88       97.60      4.77 o 
  -3   9  -3      229.91      246.68      9.71 o 
  -1   9  -3      160.66      147.94      6.17 o 
   1   9  -3      269.67      266.27     10.38 o 
   3   9  -3      921.38      877.14     33.38 o 
   5   9  -3       55.92       51.80      2.64 o 
   7   9  -3      163.44      156.85      6.50 o 
  -2  10  -3      448.98      547.42     25.29 o 
   0  10  -3        7.06        9.87      1.49 o 
   2  10  -3       39.16       39.49      2.40 o 
   4  10  -3       36.62       37.07      2.39 o 
   6  10  -3       10.35       10.36      1.49 o 
   8  10  -3       15.37       15.22      1.89 o 
   1  11  -3       43.52       43.70      2.75 o 
   3  11  -3      204.74      214.47      8.69 o 
   5  11  -3       84.18       82.71      4.08 o 
   7  11  -3       64.94       71.22      3.63 o 
 -10   0  -2      108.82      113.14      6.10 o 
  -8   0  -2      303.70      282.13     11.52 o 
  -9   1  -2      562.18      583.36     25.96 o 
  -7   1  -2      908.67      864.67     40.15 o 
  -5   1  -2      470.11      445.12     21.13 o 
  -3   1  -2      282.37      322.92     18.55 o 
  -1   1  -2       29.99       38.25      1.46 o 
   1   1  -2     4361.68     3935.55    154.18 o 
   3   1  -2     1785.69     1703.45     66.48 o 
   5   1  -2      202.65      195.37      7.61 o 
   7   1  -2     2413.81     2544.33     91.19 o 
 -10   2  -2      150.51      159.27      7.14 o 
  -8   2  -2      609.88      577.20     22.29 o 
  -6   2  -2     1147.50     1123.30     28.68 o 
  -4   2  -2      143.96      148.98      6.72 o 
  -2   2  -2      677.34      774.24     45.40 o 
   0   2  -2     1882.27     1724.01     66.06 o 
   2   2  -2     2561.38     2465.02     92.53 o 
   4   2  -2     3371.60     3846.52    137.41 o 
   6   2  -2      618.59      630.13     48.50 o 
   8   2  -2      439.00      491.58     21.09 o 
  -9   3  -2      307.82      322.11     12.82 o 
  -7   3  -2      502.16      452.89     18.46 o 
  -5   3  -2       41.03       39.98      2.10 o 
  -3   3  -2      245.87      206.69      5.62 o 
  -1   3  -2     1399.54     1435.53     37.21 o 
   1   3  -2     1362.91     1482.99     57.15 o 
   3   3  -2     1583.98     1692.77     61.77 o 
   5   3  -2      417.45      450.95     25.59 o 
   7   3  -2     1504.61     1619.12     67.68 o 
 -10   4  -2      145.30      163.00      7.15 o 
  -8   4  -2        0.62        1.46      0.65 o 
  -6   4  -2       38.41       39.01      4.45 o 
  -4   4  -2      111.80      115.62      3.35 o 
  -2   4  -2      141.44      136.92      3.89 o 
   0   4  -2      105.22       93.72      5.42 o 
   2   4  -2     2336.38     2356.57     89.90 o 
   4   4  -2      250.44      254.29      9.26 o 
   6   4  -2      944.02     1020.39     36.73 o 
   8   4  -2        4.82        5.18      0.74 o 
  -9   5  -2       11.14       10.84      1.92 o 
  -7   5  -2      334.09      310.94     12.06 o 
  -5   5  -2      469.34      466.62     12.29 o 
  -3   5  -2      483.28      487.03     12.77 o 
  -1   5  -2      474.20      438.33     19.79 o 
   1   5  -2      250.71      253.96     10.10 o 
   3   5  -2      695.28      760.76     33.39 o 
   5   5  -2      653.90      706.70     30.29 o 
   7   5  -2       49.57       49.85      2.32 o 
  -8   6  -2        5.84        6.80      1.24 o 
  -6   6  -2      572.09      490.45     19.53 o 
  -4   6  -2     1448.00     1439.74     36.89 o 
  -2   6  -2     1417.50     1415.66     77.57 o 
   0   6  -2      470.27      460.02     21.18 o 
   2   6  -2      196.43      218.84      8.70 o 
   4   6  -2      411.03      414.86     15.46 o 
   6   6  -2      367.30      384.26     16.63 o 
   8   6  -2        4.71        3.40      1.43 o 
  -9   7  -2      188.75      201.03      8.34 o 
  -7   7  -2      142.40      152.15      6.49 o 
  -5   7  -2       88.59       94.20      4.31 o 
  -3   7  -2      359.46      347.36     14.00 o 
  -1   7  -2     1260.03     1260.92     55.96 o 
   1   7  -2     1321.47     1262.53     46.58 o 
   3   7  -2      605.43      577.04     22.47 o 
   5   7  -2      237.49      223.37      8.71 o 
   7   7  -2     1044.02     1047.90     52.97 o 
  -8   8  -2       15.47       18.13      2.17 o 
  -6   8  -2       38.56       32.53      2.66 o 
  -4   8  -2      254.57      245.71     10.02 o 
  -2   8  -2       30.63       30.92      1.81 o 
   0   8  -2      736.87      792.65     35.77 o 
   2   8  -2      224.07      210.58      8.36 o 
   4   8  -2      248.46      233.89      9.20 o 
   6   8  -2      130.24      134.99      7.63 o 
   8   8  -2      506.12      540.30     36.17 o 
  -7   9  -2       18.61       20.23      2.17 o 
  -5   9  -2      157.04      161.05      6.83 o 
  -3   9  -2       12.75       14.08      1.51 o 
  -1   9  -2      355.72      369.53     13.93 o 
   1   9  -2      204.76      176.27      7.02 o 
   3   9  -2       24.98       23.63      1.57 o 
   5   9  -2       90.99       88.38      4.14 o 
   7   9  -2       31.35       28.33      2.48 o 
  -4  10  -2      460.89      514.40     21.81 o 
  -2  10  -2       11.93       10.68      1.49 o 
   0  10  -2       20.34       24.93      2.07 o 
   2  10  -2       81.70       75.10      3.48 o 
   4  10  -2       62.20       64.42      3.14 o 
   6  10  -2      160.98      152.48      6.65 o 
   8  10  -2       29.23       33.02      2.81 o 
  -1  11  -2       57.16       57.95      2.97 o 
   1  11  -2       27.45       29.78      2.21 o 
   3  11  -2      200.69      218.52      8.85 o 
   5  11  -2       83.43       86.60      4.36 o 
   7  11  -2       18.29       18.13      2.17 o 
 -13   1  -1       11.21       15.05      1.52 o 
  -9   1  -1      466.93      471.35     19.51 o 
  -7   1  -1      721.23      679.99     27.06 o 
  -5   1  -1     1332.64     1317.24     59.09 o 
  -3   1  -1     2338.35     2136.27     83.08 o 
  -1   1  -1      952.72      929.77     53.90 o 
   1   1  -1      411.39      383.62     21.71 o 
   3   1  -1      859.14      963.90     52.18 o 
   5   1  -1      412.74      472.80     27.46 o 
   7   1  -1     1536.90     1628.02     67.52 o 
   9   1  -1      339.33      334.73     15.40 o 
 -12   2  -1      170.15      185.82      6.43 o 
 -10   2  -1      359.83      349.14     14.04 o 
  -8   2  -1      928.49      921.87     28.84 o 
  -6   2  -1      613.36      614.34     20.80 o 
  -4   2  -1     1807.62     1894.37     53.74 o 
  -2   2  -1      559.44      536.22     26.06 o 
   0   2  -1       58.44       51.15      2.17 o 
   2   2  -1      270.24      284.07      9.81 o 
   4   2  -1      155.16      172.71      7.12 o 
   6   2  -1      227.56      224.50      8.84 o 
   8   2  -1      743.89      802.52     29.13 o 
  -9   3  -1      199.41      186.89      5.31 o 
  -7   3  -1       33.53       38.42      1.83 o 
  -5   3  -1      288.13      287.19      7.70 o 
  -3   3  -1     4307.50     4469.29    143.33 o 
  -1   3  -1        7.46        5.74      0.65 o 
   1   3  -1     2029.87     2036.57     78.29 o 
   3   3  -1     1473.41     1558.91     56.73 o 
   5   3  -1       75.01       77.05      3.17 o 
   7   3  -1     1993.43     2120.73     89.81 o 
   9   3  -1       56.85       57.30      2.81 o 
 -12   4  -1       72.35       73.65      3.01 o 
  -8   4  -1      101.92      102.63      3.65 o 
  -6   4  -1      479.64      509.61     14.00 o 
  -4   4  -1      338.26      335.80      8.85 o 
  -2   4  -1      311.71      322.73     10.06 o 
   0   4  -1      251.85      283.42     11.21 o 
   2   4  -1     7255.83     7868.83    298.83 o 
   4   4  -1       52.70       70.73      3.00 o 
   6   4  -1      346.20      350.43     13.26 o 
   8   4  -1      270.88      268.86     10.55 o 
 -11   5  -1      174.28      197.96      6.93 o 
  -9   5  -1       21.93       20.39      2.15 o 
  -7   5  -1      359.83      367.70      9.68 o 
  -5   5  -1      468.73      455.94     12.00 o 
  -3   5  -1      320.42      324.28      8.66 o 
  -1   5  -1      292.53      303.66     11.65 o 
   1   5  -1      827.05      922.78     52.71 o 
   3   5  -1      308.57      374.39     13.79 o 
   5   5  -1      177.59      190.68      7.37 o 
   7   5  -1       71.75       72.35      3.32 o 
   9   5  -1      412.15      420.04     16.88 o 
 -10   6  -1        8.73       11.49      1.26 o 
  -8   6  -1      403.07      398.58     10.51 o 
  -6   6  -1      890.14      874.53     30.75 o 
  -4   6  -1     1173.81     1203.30     31.10 o 
  -2   6  -1      170.31      168.34      6.69 o 
   0   6  -1      406.76      389.93     14.92 o 
   2   6  -1     1415.13     1444.63     63.85 o 
   4   6  -1      251.89      263.35     10.29 o 
   6   6  -1      137.90      135.16      5.82 o 
   8   6  -1      907.53      926.34     47.84 o 
  -9   7  -1       97.76       98.74      3.77 o 
  -7   7  -1       67.05       67.82      2.34 o 
  -5   7  -1       38.72       36.50      1.45 o 
  -3   7  -1      633.89      632.56     23.53 o 
  -1   7  -1     2182.86     2124.62    118.44 o 
   1   7  -1       40.13       44.19      1.99 o 
   3   7  -1       75.91       75.75      3.32 o 
   5   7  -1     1896.85     1867.26     69.25 o 
   7   7  -1      254.57      249.11     10.03 o 
  -8   8  -1       48.83       54.87      1.41 o 
  -6   8  -1       64.04       69.48      2.40 o 
  -4   8  -1      744.84      763.83     27.93 o 
  -2   8  -1      802.16      758.49     27.76 o 
   0   8  -1      359.17      332.31     12.99 o 
   2   8  -1       54.01       48.56      4.49 o 
   4   8  -1      525.14      505.66     19.45 o 
   6   8  -1      573.72      551.47     21.28 o 
   8   8  -1      584.89      599.87     41.46 o 
  -7   9  -1      245.55      253.15      6.62 o 
  -5   9  -1      108.62      100.19      3.28 o 
  -3   9  -1      176.96      171.74      7.01 o 
  -1   9  -1     1213.39     1151.17     57.39 o 
   1   9  -1      103.76       87.41      3.82 o 
   3   9  -1      146.10      121.56      6.97 o 
   5   9  -1      991.47      925.21     36.71 o 
   7   9  -1       97.77       94.20      4.63 o 
   9   9  -1       44.64       45.00      3.05 o 
  -6  10  -1      443.68      535.93     23.88 o 
  -4  10  -1        0.97        3.24      0.88 o 
  -2  10  -1       81.02       76.24      3.48 o 
   0  10  -1       52.56       55.20      2.65 o 
   2  10  -1        3.68        3.24      0.72 o 
   4  10  -1       42.87       41.44      2.81 o 
   6  10  -1       73.87       74.13      3.95 o 
   8  10  -1       22.14       22.50      2.60 o 
  -3  11  -1       98.14      101.33      4.55 o 
  -1  11  -1      149.05      146.65      6.17 o 
   1  11  -1      121.99      118.97      5.94 o 
   3  11  -1      108.06      106.67      5.42 o 
   5  11  -1       85.91       79.64      4.18 o 
   7  11  -1      114.68      121.40      6.62 o 
 -12   0   0      224.91      243.93      8.14 o 
 -10   0   0      501.54      525.57     17.70 o 
   2   0   0     6130.75     5554.18    210.59 o 
   4   0   0     1327.08     1277.91     71.01 o 
   6   0   0      902.10      926.67     50.87 o 
 -13   1   0      287.70      335.65      8.44 o 
 -11   1   0      609.48      635.07     16.11 o 
  -9   1   0      455.45      453.57     11.19 o 
  -7   1   0      201.39      221.43      9.02 o 
  -5   1   0        9.13        9.87      0.82 o 
  -3   1   0     5659.30     4918.87    190.19 o 
  -1   1   0      608.12      570.47     32.97 o 
   1   1   0      606.08      625.44     47.81 o 
   3   1   0     5658.76     5447.19    191.78 o 
   5   1   0        9.22        7.77      0.81 o 
   7   1   0      201.70      238.26      9.12 o 
   9   1   0      456.94      473.61     17.64 o 
 -14   2   0       79.34       90.00      3.62 o 
 -12   2   0      310.42      334.19      8.39 o 
 -10   2   0      825.24      846.32     27.56 o 
  -8   2   0       46.73       49.31      1.23 o 
  -6   2   0      349.42      377.81     14.89 o 
  -4   2   0     1384.12     1382.24     62.56 o 
  -2   2   0     2473.84     2272.71     61.10 o 
   0   2   0     5102.13     4877.92    187.27 o 
   4   2   0     1384.58     1406.75     51.96 o 
   6   2   0      350.04      384.91     14.44 o 
   8   2   0       46.67       48.88      2.48 o 
 -13   3   0      211.62      223.86      7.62 o 
 -11   3   0      226.17      228.09      5.83 o 
  -9   3   0       42.54       56.71      5.10 o 
  -7   3   0       63.53       53.62      1.76 o 
  -5   3   0      474.74      518.51     13.80 o 
  -3   3   0     2791.69     2910.51     76.34 o 
  -1   3   0     1814.70     1818.98     48.48 o 
   1   3   0     1812.58     1938.31     62.91 o 
   3   3   0     2792.12     3071.36    110.69 o 
   5   3   0      473.27      527.67     23.65 o 
   7   3   0       63.37       55.36      2.65 o 
   9   3   0       42.59       54.22      2.80 o 
 -12   4   0       14.02       14.83      1.05 o 
 -10   4   0        3.42        4.66      0.51 o 
  -8   4   0       80.11       71.95      2.34 o 
  -6   4   0      133.36      124.24      3.66 o 
  -4   4   0       33.43       33.02      1.17 o 
  -2   4   0     2373.74     2306.62     89.35 o 
   0   4   0       76.58       59.24      1.14 o 
   2   4   0     2372.91     2466.80     88.02 o 
   4   4   0       33.34       36.10      1.82 o 
   6   4   0      133.71      128.68      5.34 o 
   8   4   0       80.18       73.00      3.48 o 
 -11   5   0      212.66      202.43      6.47 o 
  -9   5   0      369.49      363.05      8.73 o 
  -7   5   0      421.74      430.87     11.40 o 
  -5   5   0      595.15      591.23     18.17 o 
  -3   5   0      127.62      134.29      3.78 o 
  -1   5   0      934.77     1009.87     40.65 o 
   1   5   0      934.23     1059.15     81.74 o 
   3   5   0      127.14      140.66      5.52 o 
   5   5   0      594.42      594.04     26.26 o 
   7   5   0      421.87      427.16     16.58 o 
   9   5   0      369.62      364.68     14.39 o 
 -10   6   0      354.94      319.23      8.02 o 
  -8   6   0      870.21      870.24     32.37 o 
  -6   6   0     1289.06     1307.53     40.88 o 
  -4   6   0      177.41      168.23      3.39 o 
  -2   6   0      409.53      443.02     14.83 o 
   0   6   0      702.01      716.08     23.35 o 
   2   6   0      409.98      441.73     19.99 o 
   4   6   0      177.44      174.49      6.86 o 
   6   6   0     1289.13     1314.01     48.74 o 
   8   6   0      869.55      843.31     44.35 o 
 -11   7   0      146.75      150.21      5.39 o 
  -9   7   0       84.02       90.22      2.65 o 
  -7   7   0      218.03      224.86      5.62 o 
  -5   7   0     1021.48     1005.37     28.31 o 
  -3   7   0     1444.74     1412.34     55.53 o 
  -1   7   0      537.11      483.00     18.14 o 
   1   7   0      536.23      483.97     18.14 o 
   3   7   0     1445.19     1416.79     77.35 o 
   5   7   0     1020.51     1026.54     45.96 o 
   7   7   0      218.49      219.65      9.17 o 
   9   7   0       83.54       87.24      4.46 o 
 -10   8   0       22.87       23.06      1.36 o 
  -8   8   0      216.33      221.39      4.83 o 
  -6   8   0       15.31       14.61      0.61 o 
  -4   8   0      764.58      825.91     30.19 o 
  -2   8   0      183.35      187.11      7.36 o 
   0   8   0      299.80      278.57     10.73 o 
   2   8   0      183.42      183.39      7.51 o 
   4   8   0      764.89      798.80     41.85 o 
   6   8   0       15.31       18.94      1.63 o 
   8   8   0      216.41      206.21      9.14 o 
  -9   9   0      128.24      139.39      4.10 o 
  -7   9   0        0.30        0.60      0.36 o 
  -5   9   0      268.24      288.44     10.91 o 
  -3   9   0      120.65      111.52      6.22 o 
  -1   9   0       60.78       54.39      2.65 o 
   1   9   0       61.15       56.33      2.81 o 
   3   9   0      121.03      107.64      6.42 o 
   5   9   0      268.38      269.02     11.33 o 
   7   9   0        0.32        0.65      0.71 o 
   9   9   0      128.44      139.20      6.62 o 
  -8  10   0      314.44      346.50      8.21 o 
  -6  10   0       35.63       39.01      2.34 o 
  -4  10   0       16.37       21.53      1.93 o 
  -2  10   0      161.39      158.14      6.35 o 
   0  10   0       97.32       93.88      4.31 o 
   2  10   0      161.87      145.19      6.48 o 
   4  10   0       16.38       15.38      1.92 o 
   6  10   0       35.74       38.04      2.86 o 
   8  10   0      314.15      327.77     14.14 o 
  -5  11   0       59.17       59.24      2.97 o 
  -3  11   0       25.20       25.57      2.21 o 
  -1  11   0      159.33      163.64      6.99 o 
   1  11   0      158.80      161.05      6.99 o 
   3  11   0       25.35       23.79      2.20 o 
   5  11   0       59.23       52.77      3.66 o 
 -15   1   1       34.23       39.17      2.92 o 
 -13   1   1      155.65      169.96      5.76 o 
 -11   1   1      468.10      495.41     11.81 o 
  -9   1   1      339.64      363.50     11.59 o 
  -7   1   1     1535.77     1573.47     60.54 o 
  -5   1   1      412.53      452.61     18.75 o 
  -3   1   1      859.63      950.56     29.46 o 
  -1   1   1      410.80      408.88     14.77 o 
   1   1   1      953.21      941.40     37.15 o 
   3   1   1     2340.93     2359.81     84.61 o 
   5   1   1     1331.89     1424.24     59.42 o 
   7   1   1      721.37      729.36     27.35 o 
   9   1   1      466.70      480.90     19.70 o 
 -14   2   1      200.60      218.72      5.78 o 
 -12   2   1      586.39      615.21     16.85 o 
 -10   2   1      578.06      593.55     14.24 o 
  -8   2   1      744.15      782.81     16.19 o 
  -6   2   1      226.76      218.66      6.15 o 
  -4   2   1      154.84      166.50      5.14 o 
  -2   2   1      270.23      259.70     11.13 o 
   0   2   1       58.37       55.20      1.44 o 
   2   2   1      560.12      539.81     43.29 o 
   4   2   1     1807.31     1848.97     69.67 o 
   6   2   1      613.11      610.71     27.23 o 
   8   2   1      927.85      910.16     41.81 o 
  10   2   1      360.17      355.94     14.21 o 
 -13   3   1      168.16      173.41      4.68 o 
 -11   3   1        7.94        9.28      0.81 o 
  -9   3   1       57.02       53.96      2.00 o 
  -7   3   1     1994.40     2077.42     50.46 o 
  -5   3   1       74.88       75.10      1.02 o 
  -3   3   1     1472.78     1499.35     24.98 o 
  -1   3   1     2030.81     2150.45     92.67 o 
   1   3   1        7.48        6.96      0.47 o 
   3   3   1     4306.25     4392.32    164.75 o 
   5   3   1      287.74      282.13     11.12 o 
   7   3   1       33.33       37.71      2.14 o 
   9   3   1      198.90      175.14      7.81 o 
 -14   4   1      141.57      146.32      6.48 o 
 -12   4   1       33.09       35.52      1.70 o 
 -10   4   1      143.63      156.60      4.16 o 
  -8   4   1      270.64      268.70      5.12 o 
  -6   4   1      345.87      350.58      7.65 o 
  -4   4   1       52.88       69.95      1.22 o 
  -2   4   1     7256.88     7756.70    155.19 o 
   0   4   1      251.44      314.34      9.44 o 
   2   4   1      312.22      333.11     17.92 o 
   4   4   1      338.78      331.33     12.90 o 
   6   4   1      479.28      496.92     19.27 o 
   8   4   1      101.87      104.56      6.30 o 
  10   4   1      190.29      184.85      8.14 o 
 -13   5   1       21.22       17.70      1.25 o 
 -11   5   1      332.39      339.14      8.61 o 
  -9   5   1      412.06      407.06     10.39 o 
  -7   5   1       71.62       73.08      1.41 o 
  -5   5   1      178.03      188.43      3.68 o 
  -3   5   1      309.14      362.33      7.92 o 
  -1   5   1      826.21      967.05     44.70 o 
   1   5   1      292.07      303.49     18.27 o 
   3   5   1      320.59      324.54     12.57 o 
   5   5   1      468.62      446.58     17.42 o 
   7   5   1      361.37      342.34     14.18 o 
   9   5   1       21.95       20.56      2.36 o 
 -12   6   1      212.84      222.10      5.86 o 
 -10   6   1      366.89      365.35      9.28 o 
  -8   6   1      906.95      941.48     27.79 o 
  -6   6   1      137.44      141.53      2.75 o 
  -4   6   1      252.30      262.90      5.02 o 
  -2   6   1     1415.23     1471.50     59.03 o 
   0   6   1      406.29      400.45     10.69 o 
   2   6   1      170.91      172.55      6.86 o 
   4   6   1     1174.69     1211.39     44.88 o 
   6   6   1      888.26      843.79     44.35 o 
   8   6   1      403.91      362.90     15.33 o 
  10   6   1        8.62       11.17      2.10 o 
 -11   7   1       70.26       72.26      2.28 o 
  -9   7   1       11.20       10.96      0.91 o 
  -7   7   1      255.45      247.93      6.49 o 
  -5   7   1     1896.16     1878.66     46.25 o 
  -3   7   1       75.93       76.56      1.60 o 
  -1   7   1       40.05       42.57      2.15 o 
   1   7   1     2184.03     2147.77    118.30 o 
   3   7   1      632.53      620.10     23.81 o 
   5   7   1       38.81       36.74      2.30 o 
   7   7   1       66.98       66.85      3.62 o 
   9   7   1       97.27       95.01      5.02 o 
 -10   8   1       93.62      105.89      3.37 o 
  -8   8   1      584.29      607.83     23.19 o 
  -6   8   1      573.85      559.74      9.24 o 
  -4   8   1      524.47      512.70     15.85 o 
  -2   8   1       54.02       48.24      4.49 o 
   0   8   1      360.10      327.13     13.14 o 
   2   8   1      801.40      727.74     27.99 o 
   4   8   1      745.84      724.66     28.30 o 
   6   8   1       64.28       68.79      3.79 o 
   8   8   1       48.68       52.61      3.58 o 
  10   8   1      106.66      113.79      6.43 o 
  -9   9   1       44.43       44.28      2.99 o 
  -7   9   1       97.72       98.65      2.91 o 
  -5   9   1      992.15      986.40     36.55 o 
  -3   9   1      145.78      128.20      6.99 o 
  -1   9   1      104.08       86.27      3.98 o 
   1   9   1     1213.05     1114.59     57.68 o 
   3   9   1      176.75      172.55      7.33 o 
   5   9   1      108.80       98.41      4.95 o 
   7   9   1      246.14      242.96     10.64 o 
  -8  10   1       21.90       27.19      2.68 o 
  -6  10   1       74.20       78.02      3.78 o 
  -4  10   1       42.83       45.00      2.64 o 
  -2  10   1        3.63        2.43      0.72 o 
   0  10   1       52.64       50.34      3.19 o 
   2  10   1       80.69       72.51      3.79 o 
   4  10   1        1.02        2.43      0.88 o 
  -7  11   1      114.78      126.42      6.11 o 
  -5  11   1       86.15       85.63      4.03 o 
  -3  11   1      108.26      108.12      5.42 o 
  -1  11   1      121.77      119.13      6.11 o 
   1  11   1      148.72      143.25      6.47 o 
   3  11   1       98.15       91.61      4.85 o 
 -14   0   2      100.57      106.67      4.33 o 
 -12   0   2       60.81       58.59      2.18 o 
 -10   0   2      238.62      235.51      7.66 o 
  -8   0   2      395.15      398.59     41.80 o 
  -6   0   2      795.62      781.88     90.24 o 
  -2   0   2    12992.67    11814.41    446.47 o 
   0   0   2     2583.46     2356.73     55.49 o 
   4   0   2      519.52      497.73     22.80 o 
   6   0   2     1276.87     1313.52     72.32 o 
 -15   1   2      383.40      398.64     10.57 o 
 -13   1   2      295.25      306.89     10.03 o 
 -11   1   2      119.29      122.28      5.34 o 
  -9   1   2       18.08       20.56      0.87 o 
  -7   1   2     2414.17     2470.62     72.19 o 
  -5   1   2      202.78      192.40      5.25 o 
  -3   1   2     1783.24     1848.29     45.06 o 
  -1   1   2     4362.18     4222.35    115.69 o 
   1   1   2       30.27       38.69      0.92 o 
   3   1   2      282.69      345.42     18.64 o 
   5   1   2      471.54      466.98     21.20 o 
   7   1   2      908.56      891.22     40.24 o 
   9   1   2      561.20      595.17     25.99 o 
 -14   2   2      533.70      552.15     17.10 o 
 -12   2   2        2.70        2.68      0.40 o 
 -10   2   2      116.26      126.51      3.11 o 
  -8   2   2      438.81      461.67     13.35 o 
  -6   2   2      618.73      602.26     23.15 o 
  -4   2   2     3371.21     3471.71     84.69 o 
  -2   2   2     2561.14     2507.36     41.31 o 
   0   2   2     1883.21     1792.31     41.99 o 
   2   2   2      678.12      744.73     60.21 o 
   4   2   2      143.92      146.81      6.17 o 
   6   2   2     1148.88     1085.62     41.43 o 
   8   2   2      609.74      575.26     22.28 o 
  10   2   2      150.56      157.01      7.14 o 
 -15   3   2       67.08       70.12      2.30 o 
 -13   3   2       31.72       27.47      1.39 o 
 -11   3   2        2.62        3.08      0.39 o 
  -9   3   2      115.21      118.28      3.15 o 
  -7   3   2     1504.60     1561.45     35.77 o 
  -5   3   2      418.40      410.49     11.86 o 
  -3   3   2     1583.46     1649.36     31.56 o 
  -1   3   2     1363.85     1554.94     50.46 o 
   1   3   2     1396.61     1463.25     37.69 o 
   3   3   2      245.66      207.67      8.20 o 
   5   3   2       41.14       36.58      4.80 o 
   7   3   2      502.14      435.90     18.42 o 
   9   3   2      307.36      288.60     12.48 o 
 -14   4   2        1.99        1.84      0.44 o 
 -12   4   2       39.32       37.17      1.59 o 
 -10   4   2       65.16       67.69      2.00 o 
  -8   4   2        4.85        4.25      0.50 o 
  -6   4   2      944.26      977.21     30.32 o 
  -4   4   2      250.31      244.73      7.69 o 
  -2   4   2     2335.53     2460.48     48.60 o 
   0   4   2      105.13       98.57      5.27 o 
   2   4   2      141.93      139.93      3.20 o 
   4   4   2      111.99      114.60      4.99 o 
   6   4   2       38.37       40.30      4.76 o 
   8   4   2        0.61        1.13      0.65 o 
  10   4   2      145.25      150.86      7.12 o 
 -13   5   2      224.03      220.00      5.75 o 
 -11   5   2      288.26      285.49      7.18 o 
  -9   5   2      419.51      413.77     10.25 o 
  -7   5   2       49.78       49.10      1.45 o 
  -5   5   2      654.29      687.53     17.96 o 
  -3   5   2      694.64      777.27     30.19 o 
  -1   5   2      250.02      265.94      7.82 o 
   1   5   2      473.69      434.93     17.23 o 
   3   5   2      483.45      489.15     18.62 o 
   5   5   2      469.61      451.92     17.90 o 
   7   5   2      333.69      288.44     12.16 o 
   9   5   2       11.21        9.06      1.92 o 
 -12   6   2      456.43      451.92     13.03 o 
 -10   6   2      834.58      841.54     20.62 o 
  -8   6   2        4.67        4.15      0.97 o 
  -6   6   2      366.85      375.45     11.39 o 
  -4   6   2      411.29      409.05      8.42 o 
  -2   6   2      196.16      227.98      6.10 o 
   0   6   2      470.77      476.04     21.42 o 
   4   6   2     1447.32     1413.07     53.22 o 
   6   6   2      572.00      474.75     19.81 o 
   8   6   2        5.84        6.80      1.41 o 
  10   6   2        4.86        8.42      1.58 o 
 -13   7   2       45.87       48.24      3.48 o 
 -11   7   2      103.75      106.83      3.45 o 
  -9   7   2      632.32      613.54     16.77 o 
  -7   7   2     1043.59     1038.97     30.73 o 
  -5   7   2      238.09      221.64      4.85 o 
  -3   7   2      604.82      594.12     27.63 o 
   1   7   2     1259.09     1236.64     56.26 o 
   3   7   2      360.10      349.95     14.33 o 
   5   7   2       88.08       86.11      4.45 o 
   7   7   2      142.68      145.52      6.95 o 
   9   7   2      188.41      185.17      8.78 o 
 -12   8   2      138.84      139.53      6.46 o 
 -10   8   2       11.81       11.49      0.96 o 
  -8   8   2      506.09      525.00     15.20 o 
  -6   8   2      130.00      137.84      3.82 o 
  -4   8   2      248.46      235.67      9.21 o 
  -2   8   2      224.00      214.31      8.53 o 
   0   8   2      737.37      789.08     35.95 o 
   2   8   2       30.52       32.86      2.13 o 
   4   8   2      254.64      252.99     10.51 o 
   6   8   2       38.74       30.75      2.86 o 
   8   8   2       15.51       19.91      2.60 o 
  -9   9   2      123.42      133.53      4.12 o 
  -7   9   2       31.17       28.14      1.89 o 
  -5   9   2       90.54       92.10      3.99 o 
  -3   9   2       25.20       23.96      1.74 o 
  -1   9   2      205.29      170.28      7.17 o 
   1   9   2      356.04      345.09     14.18 o 
   3   9   2       12.81       11.98      1.93 o 
   5   9   2      157.29      159.76      7.46 o 
   7   9   2       18.63       19.75      3.03 o 
 -10  10   2       60.26       59.73      2.50 o 
  -8  10   2       29.14       36.26      3.21 o 
  -6  10   2      160.63      158.95      6.51 o 
  -4  10   2       62.32       65.39      3.30 o 
  -2  10   2       82.08       70.09      3.63 o 
   0  10   2       20.28       20.88      2.36 o 
   2  10   2       11.93        8.74      1.41 o 
   4  10   2      460.64      460.18     22.19 o 
  -7  11   2       18.18       19.10      1.96 o 
  -5  11   2       83.89       85.63      4.19 o 
  -3  11   2      200.23      210.75      8.99 o 
  -1  11   2       27.61       26.38      2.40 o 
   1  11   2       57.19       53.90      3.59 o 
 -15   1   3      243.82      252.74      6.56 o 
 -13   1   3       48.80       52.85      1.53 o 
 -11   1   3      699.68      709.63     19.34 o 
  -9   1   3      115.52      118.25      2.87 o 
  -7   1   3      369.92      461.32     16.89 o 
  -5   1   3       84.70      102.29      3.02 o 
  -3   1   3      230.04      262.64     15.38 o 
  -1   1   3     1299.16     1323.99     35.12 o 
   1   1   3     2208.38     2256.70     54.51 o 
   3   1   3      776.58      740.53     32.05 o 
   5   1   3      959.39      911.94     33.79 o 
   7   1   3       40.65       40.79      2.62 o 
 -16   2   3      302.81      317.25     10.53 o 
 -14   2   3      435.53      425.46     12.32 o 
 -12   2   3      234.65      230.26      5.88 o 
 -10   2   3       95.91       90.21      2.89 o 
  -8   2   3      150.81      146.83      3.58 o 
  -6   2   3       78.99       73.00      2.79 o 
  -4   2   3      303.33      288.08      4.62 o 
  -2   2   3      479.94      484.31     22.82 o 
   0   2   3     1609.84     1719.96     52.13 o 
   2   2   3      379.51      352.05     14.36 o 
   4   2   3     1070.77     1000.15     37.77 o 
   6   2   3      537.04      486.89     20.21 o 
   8   2   3      317.07      294.11     12.49 o 
  10   2   3       34.23       37.07      3.10 o 
 -15   3   3       21.31       22.03      1.41 o 
 -13   3   3        2.61        3.01      0.46 o 
 -11   3   3      628.30      622.09     14.94 o 
  -9   3   3       88.74       88.63      2.11 o 
  -7   3   3      382.73      366.11      7.03 o 
  -5   3   3      912.22      889.30     24.85 o 
  -3   3   3       13.84       13.96      0.81 o 
  -1   3   3     3827.55     3879.14     90.47 o 
   1   3   3      569.79      592.10     19.43 o 
   3   3   3       89.65       97.28      4.48 o 
   5   3   3      199.70      158.30      7.14 o 
   7   3   3        7.19        6.31      1.13 o 
   9   3   3       19.27       22.66      2.73 o 
 -14   4   3       18.41       19.79      1.25 o 
 -12   4   3      147.96      140.79      4.21 o 
 -10   4   3      202.03      185.99      4.82 o 
  -8   4   3       23.30       29.03      2.14 o 
  -6   4   3     2689.20     2894.69     74.63 o 
  -4   4   3      354.78      393.30      8.74 o 
  -2   4   3      298.05      303.82     11.16 o 
   0   4   3      104.18      102.46      5.29 o 
   2   4   3      844.73      847.19     32.06 o 
   4   4   3      174.41      169.63      7.32 o 
   6   4   3      186.89      168.34      7.63 o 
   8   4   3       99.25       91.13      5.13 o 
  10   4   3        1.78        1.94      1.05 o 
 -13   5   3      315.02      311.16      7.83 o 
 -11   5   3        1.55        2.40      0.39 o 
  -9   5   3       46.84       46.14      2.86 o 
  -7   5   3      156.88      162.30      5.58 o 
  -5   5   3      793.76      867.85     21.04 o 
  -3   5   3       77.21       79.20      2.85 o 
  -1   5   3      420.79      419.31     17.24 o 
   1   5   3      319.85      301.88     11.73 o 
   3   5   3      194.50      183.39      7.83 o 
   5   5   3       83.25       70.90      3.79 o 
   7   5   3      313.33      310.13     13.32 o 
   9   5   3       76.31       80.61      4.73 o 
 -14   6   3      126.95      116.54      6.26 o 
 -12   6   3      538.13      531.50     15.17 o 
 -10   6   3       88.54       85.69      2.83 o 
  -8   6   3      121.62      121.16      3.31 o 
  -6   6   3      612.52      621.35     16.23 o 
  -4   6   3      412.67      421.39     10.60 o 
  -2   6   3      115.23      116.14      2.21 o 
   0   6   3      955.29      957.91     35.94 o 
   2   6   3     1443.27     1363.70     51.37 o 
   4   6   3      490.38      425.86     18.22 o 
   6   6   3       49.24       49.21      3.56 o 
   8   6   3       23.86       26.06      2.88 o 
 -13   7   3        3.06        3.63      0.81 o 
 -11   7   3       80.77       71.81      2.28 o 
  -9   7   3     1090.49     1050.58     25.66 o 
  -7   7   3       98.59       99.61      2.36 o 
  -5   7   3       34.18       36.71      2.67 o 
  -3   7   3     1367.95     1374.38     50.78 o 
  -1   7   3     1084.84     1072.83     48.75 o 
   1   7   3       66.73       61.35      3.29 o 
   3   7   3       46.18       39.66      2.62 o 
   5   7   3      112.82      107.48      6.21 o 
   7   7   3      138.47      144.38      7.11 o 
 -12   8   3      307.09      312.33      8.03 o 
 -10   8   3      360.78      361.84      9.16 o 
  -8   8   3      607.15      619.77     17.15 o 
  -6   8   3       29.43       29.66      0.93 o 
  -4   8   3      286.26      270.96     10.86 o 
  -2   8   3      756.15      725.63     27.52 o 
   0   8   3      542.20      525.08     21.81 o 
   2   8   3       16.87       18.13      1.63 o 
   4   8   3      111.51      115.57      6.46 o 
   6   8   3       98.47      101.33      5.67 o 
 -11   9   3       66.14       68.31      2.84 o 
  -9   9   3      518.88      533.02     15.64 o 
  -7   9   3      163.20      155.66      5.67 o 
  -5   9   3       56.18       54.71      2.81 o 
  -3   9   3      921.42      868.24     33.67 o 
  -1   9   3      269.21      255.26     10.67 o 
   1   9   3      160.85      138.39      7.36 o 
   3   9   3      230.64      223.53     10.12 o 
   5   9   3       98.75       89.19      5.08 o 
  -8  10   3       15.37       15.54      2.31 o 
  -6  10   3       10.26       11.01      1.49 o 
  -4  10   3       36.60       34.15      2.67 o 
  -2  10   3       38.95       39.49      2.76 o 
   0  10   3        6.93        9.06      1.70 o 
   2  10   3      448.45      495.30     23.55 o 
  -5  11   3       84.02       83.52      4.25 o 
  -3  11   3      204.40      204.43      8.82 o 
  -1  11   3       43.56       41.11      3.11 o 
 -14   0   4       50.73       48.72      2.29 o 
 -12   0   4       84.08       86.60      3.20 o 
 -10   0   4       78.98       93.23      3.37 o 
  -8   0   4    16393.44    16186.34    630.46 o 
  -4   0   4     1129.38     1253.07    109.06 o 
  -2   0   4      627.37      644.30     35.51 o 
   0   0   4     1149.49     1085.13     23.34 o 
   2   0   4     1520.80     1486.23     81.77 o 
   4   0   4      347.28      340.24     13.98 o 
 -15   1   4       77.04       76.02      2.59 o 
 -13   1   4       29.33       28.97      1.11 o 
 -11   1   4      793.76      798.37     19.75 o 
  -9   1   4      212.63      201.18      4.74 o 
  -7   1   4      895.83      934.23     22.09 o 
  -5   1   4      791.89      822.05     25.53 o 
  -3   1   4       35.66       37.45      1.25 o 
  -1   1   4      162.46      199.69      5.06 o 
   1   1   4      199.65      203.38      5.69 o 
   3   1   4     1089.16     1008.09     37.17 o 
   5   1   4      764.17      732.27     27.54 o 
   7   1   4      152.45      166.56      7.47 o 
 -16   2   4        4.90        4.54      0.65 o 
 -14   2   4       35.10       34.64      1.69 o 
 -12   2   4      128.75      132.28      4.62 o 
 -10   2   4      103.36      100.39      2.35 o 
  -8   2   4     1011.92      999.59     17.58 o 
  -6   2   4      924.28      937.27     16.38 o 
  -4   2   4      627.82      656.66     30.33 o 
  -2   2   4      598.49      658.83     16.15 o 
   0   2   4      155.58      167.45      4.99 o 
   2   2   4     1113.74     1021.52     37.98 o 
   4   2   4      913.72      792.16     37.47 o 
   6   2   4      208.37      201.68      8.81 o 
   8   2   4       43.13       46.29      3.40 o 
 -15   3   4        5.10        4.15      0.81 o 
 -13   3   4       30.35       26.80      1.21 o 
 -11   3   4      649.86      620.83     14.90 o 
  -9   3   4       38.61       38.15      1.31 o 
  -7   3   4      432.27      407.73     12.44 o 
  -5   3   4      270.96      289.46      6.07 o 
  -3   3   4     1444.88     1535.64     68.99 o 
  -1   3   4      184.13      149.64      3.49 o 
   1   3   4       14.78       12.71      0.98 o 
   3   3   4      697.87      605.05     23.30 o 
   5   3   4      370.39      327.13     13.67 o 
   7   3   4       19.62       22.50      2.78 o 
 -14   4   4       29.02       28.49      1.52 o 
 -12   4   4        1.06        1.24      0.40 o 
 -10   4   4      295.91      291.18      7.26 o 
  -8   4   4      259.21      258.99      6.36 o 
  -6   4   4      929.33      953.91     14.49 o 
  -4   4   4       82.48       82.54      2.20 o 
  -2   4   4       31.10       29.94      1.24 o 
   0   4   4       73.54       75.67      2.68 o 
   2   4   4      109.47      103.43      4.81 o 
   4   4   4       15.75       14.41      1.77 o 
   6   4   4      136.41      130.14      7.16 o 
   8   4   4      432.91      458.72     22.56 o 
 -13   5   4      277.55      266.05      6.88 o 
 -11   5   4       21.85       20.29      0.94 o 
  -9   5   4      314.57      304.23      7.55 o 
  -7   5   4      350.51      353.55     10.22 o 
  -5   5   4      193.63      192.90      3.79 o 
  -3   5   4      215.65      219.16      5.08 o 
  -1   5   4      311.70      307.30      8.13 o 
   1   5   4      411.20      402.39     16.41 o 
   3   5   4      354.17      318.71     13.18 o 
   5   5   4       28.19       25.90      2.68 o 
   7   5   4      144.37      159.11      7.77 o 
 -14   6   4      432.28      438.86     12.87 o 
 -12   6   4       35.17       35.65      1.72 o 
 -10   6   4      168.90      164.94      4.44 o 
  -8   6   4      147.10      140.90      4.16 o 
  -6   6   4      130.79      144.29      2.48 o 
  -4   6   4      309.10      310.82      5.95 o 
  -2   6   4      796.70      800.09     36.36 o 
   0   6   4     1819.36     1796.68     66.88 o 
   2   6   4      597.10      482.03     20.20 o 
   4   6   4       26.69       21.85      2.58 o 
   6   6   4       18.72       18.45      2.52 o 
 -13   7   4      333.36      320.01      8.22 o 
 -11   7   4      623.30      596.07     18.44 o 
  -9   7   4      128.20      125.15      4.72 o 
  -7   7   4      348.13      349.54      8.72 o 
  -5   7   4      753.59      775.15     12.75 o 
  -3   7   4     1206.67     1224.33     55.66 o 
  -1   7   4      315.91      307.38     12.37 o 
   1   7   4       37.38       34.15      2.43 o 
   3   7   4      139.08      142.28      6.79 o 
   5   7   4      212.44      208.16      9.62 o 
 -12   8   4      265.78      269.70      7.08 o 
 -10   8   4      100.34       98.29      3.07 o 
  -8   8   4      133.96      133.56      4.26 o 
  -6   8   4      206.88      191.02      5.60 o 
  -4   8   4      478.80      482.84     19.83 o 
  -2   8   4       48.92       51.15      2.96 o 
   0   8   4      204.08      197.96      8.65 o 
   2   8   4       39.51       34.15      3.07 o 
 -11   9   4        0.82        0.65      0.53 o 
  -9   9   4       73.58       78.62      2.57 o 
  -7   9   4       12.81       13.76      2.13 o 
  -5   9   4      190.15      176.11      7.49 o 
  -3   9   4      249.48      255.42     10.67 o 
  -1   9   4       56.20       56.65      3.29 o 
   1   9   4      160.95      151.18      7.28 o 
   3   9   4       36.43       34.32      3.50 o 
  -6  10   4       19.35       14.89      1.89 o 
  -4  10   4       32.21       37.55      2.69 o 
  -2  10   4       24.24       27.68      2.60 o 
   0  10   4      473.53      500.16     23.74 o 
  -5  11   4       27.28       29.62      2.68 o 
  -3  11   4       42.75       38.36      3.10 o 
 -17   1   5        2.26        2.10      0.70 o 
 -15   1   5      329.43      323.80      8.30 o 
 -13   1   5       17.35       16.54      1.17 o 
 -11   1   5      296.19      300.34      5.26 o 
  -9   1   5       79.78       84.62      2.04 o 
  -7   1   5       36.19       40.83      1.13 o 
  -5   1   5      482.77      494.62     18.21 o 
  -3   1   5     1203.58     1260.82     22.20 o 
  -1   1   5      347.55      345.99      8.64 o 
   1   1   5     1220.12     1168.17     51.51 o 
   3   1   5       46.60       40.79      2.62 o 
   5   1   5       60.03       64.91      3.78 o 
 -16   2   5       55.15       51.08      2.08 o 
 -14   2   5       93.86       83.62      3.40 o 
 -12   2   5       72.98       71.48      1.53 o 
 -10   2   5       42.46       40.70      2.20 o 
  -8   2   5      196.64      187.86      3.60 o 
  -6   2   5       76.09       72.55      1.65 o 
  -4   2   5      563.46      588.58     28.00 o 
  -2   2   5      367.66      387.81     13.68 o 
   0   2   5      601.54      585.14     23.42 o 
   2   2   5      622.56      554.71     21.60 o 
   4   2   5      389.80      349.30     14.35 o 
   6   2   5       26.93       32.21      3.00 o 
 -15   3   5      191.89      178.22      4.84 o 
 -13   3   5       67.68       62.13      2.07 o 
 -11   3   5       55.78       51.52      1.83 o 
  -9   3   5      213.00      196.45      5.54 o 
  -7   3   5       20.30       18.05      1.05 o 
  -5   3   5     1533.17     1648.52     51.75 o 
  -3   3   5      479.58      501.38     11.61 o 
  -1   3   5       81.24       84.25      2.80 o 
   1   3   5      154.76      133.21      4.11 o 
   3   3   5       35.21       33.51      2.60 o 
   5   3   5       25.39       19.75      2.56 o 
 -14   4   5      114.09       98.82      3.12 o 
 -12   4   5       19.93       17.01      0.90 o 
 -10   4   5      782.99      747.11     23.71 o 
  -8   4   5      227.47      236.69      4.18 o 
  -6   4   5      180.71      183.88      3.73 o 
  -4   4   5       26.58       28.86      2.05 o 
  -2   4   5      577.81      584.49     17.62 o 
   0   4   5      114.57      112.41      4.80 o 
   2   4   5      112.52       97.44      4.95 o 
   4   4   5       99.63       95.82      4.95 o 
   6   4   5        9.23        5.83      1.40 o 
 -13   5   5        3.07        2.63      0.55 o 
 -11   5   5       91.24       82.70      2.48 o 
  -9   5   5      415.84      418.75     10.96 o 
  -7   5   5       11.44       14.06      1.33 o 
  -5   5   5      218.99      222.83      4.37 o 
  -3   5   5      162.30      155.79      2.96 o 
  -1   5   5       55.46       38.12      9.52 o 
   1   5   5      187.09      178.21      7.66 o 
   3   5   5      331.00      320.49     13.81 o 
   5   5   5       66.33       73.00      4.27 o 
 -14   6   5       51.52       46.98      2.07 o 
 -12   6   5       45.52       42.11      1.78 o 
 -10   6   5      143.23      135.91      5.05 o 
  -8   6   5      308.63      305.50      7.73 o 
  -6   6   5       51.90       50.96      1.54 o 
  -4   6   5      471.32      473.05     12.99 o 
  -2   6   5     1437.01     1406.59     52.42 o 
   0   6   5      345.91      320.65     13.18 o 
   2   6   5      127.69      119.13      6.59 o 
   4   6   5       30.83       28.97      3.00 o 
 -13   7   5      512.50      487.57     14.25 o 
 -11   7   5      105.23      101.23      3.24 o 
  -9   7   5       23.32       22.58      1.38 o 
  -7   7   5      629.67      618.82     16.43 o 
  -5   7   5     1036.84     1068.78     54.53 o 
  -3   7   5       43.70       40.95      2.46 o 
  -1   7   5       16.51       15.70      1.63 o 
   1   7   5       88.32       75.59      4.28 o 
   3   7   5      103.83      111.52      6.29 o 
 -12   8   5      534.86      542.38     16.33 o 
 -10   8   5       37.37       37.35      1.83 o 
  -8   8   5      197.32      204.90      5.56 o 
  -6   8   5      527.35      516.51     23.90 o 
  -4   8   5      219.90      217.54      9.16 o 
  -2   8   5       14.88       17.80      2.15 o 
   0   8   5      139.05      151.34      7.12 o 
   2   8   5       85.17       75.91      4.44 o 
 -11   9   5      147.15      146.16      5.54 o 
  -9   9   5       21.26       22.34      2.53 o 
  -5   9   5      280.80      288.28     11.85 o 
  -3   9   5      129.23      130.79      6.85 o 
  -1   9   5      156.48      151.18      7.28 o 
   1   9   5      118.48      109.26      6.60 o 
  -4  10   5       14.15       14.57      2.38 o 
  -2  10   5      335.72      371.80     15.82 o 
 -16   0   6       31.98       30.27      2.21 o 
 -14   0   6       21.88       17.97      1.72 o 
 -12   0   6     4119.63     4132.53    130.23 o 
 -10   0   6     3294.01     3411.27    106.30 o 
  -8   0   6      211.27      216.74      5.01 o 
  -6   0   6      295.21      346.39     11.87 o 
  -4   0   6      690.71      648.75     21.26 o 
  -2   0   6      627.58      607.80     19.12 o 
 -17   1   6       29.22       25.57      2.07 o 
 -15   1   6      305.59      293.82      6.23 o 
 -13   1   6      133.10      130.71      6.03 o 
 -11   1   6      420.10      413.11     10.28 o 
  -9   1   6       57.05       58.76      1.52 o 
  -7   1   6       22.06       23.75      1.82 o 
  -5   1   6       83.75       96.99      2.41 o 
  -3   1   6       62.49       67.14      1.34 o 
  -1   1   6      989.21      934.03     23.77 o 
   1   1   6      621.94      600.68     22.97 o 
   3   1   6      116.39      125.44      6.79 o 
 -16   2   6       45.01       40.55      2.35 o 
 -14   2   6       10.19       10.25      1.13 o 
 -12   2   6      283.28      273.95      7.79 o 
 -10   2   6      316.67      316.53      7.08 o 
  -8   2   6      141.85      140.87      4.13 o 
  -6   2   6      318.47      341.73      8.51 o 
  -4   2   6      128.27      131.95      2.25 o 
  -2   2   6      770.02      745.58     12.92 o 
   0   2   6      873.51      814.74     30.49 o 
   2   2   6      192.60      196.02      8.48 o 
   4   2   6       27.89       26.38      2.85 o 
 -15   3   6      264.06      244.49      7.20 o 
 -13   3   6        6.62        8.19      0.82 o 
 -11   3   6       81.28       75.96      1.86 o 
  -9   3   6       47.54       52.07      2.82 o 
  -7   3   6      711.69      749.94     12.15 o 
  -5   3   6       23.35       20.56      1.53 o 
  -3   3   6       12.55       24.68      1.46 o 
  -1   3   6      467.54      424.49     13.49 o 
   1   3   6      390.43      348.65     14.04 o 
   3   3   6       48.97       47.75      3.49 o 
 -14   4   6       91.43       87.14      2.89 o 
 -12   4   6      201.32      187.07      5.04 o 
 -10   4   6      277.24      264.72      6.86 o 
  -8   4   6       40.48       43.04      2.50 o 
  -6   4   6        6.02        5.29      1.04 o 
  -4   4   6       24.77       23.35      1.04 o 
  -2   4   6      127.02      127.55      5.35 o 
   0   4   6       59.50       50.83      2.13 o 
   2   4   6       83.68       77.37      4.28 o 
   4   4   6      393.07      395.59     16.98 o 
 -13   5   6      165.71      150.69      4.26 o 
 -11   5   6      156.18      141.83      4.29 o 
  -9   5   6      135.58      132.80      5.01 o 
  -7   5   6       82.02       82.00      3.20 o 
  -5   5   6      159.71      166.43      6.92 o 
  -3   5   6      212.94      214.71      5.61 o 
  -1   5   6      263.33      246.84     10.49 o 
   1   5   6       39.87       39.82      3.18 o 
   3   5   6       97.59      101.97      5.68 o 
 -14   6   6       51.85       54.01      2.14 o 
 -12   6   6       35.51       41.17      1.86 o 
 -10   6   6       97.99       97.61      3.03 o 
  -8   6   6      108.15      103.68      3.57 o 
  -6   6   6      302.34      326.98      8.29 o 
  -4   6   6     1485.37     1541.02     41.11 o 
  -2   6   6      417.17      370.18     14.87 o 
   0   6   6       64.17       64.26      3.62 o 
   2   6   6       40.20       39.66      3.04 o 
 -13   7   6      109.50      110.94      3.87 o 
 -11   7   6      131.20      121.65      3.93 o 
  -9   7   6      349.66      352.63      9.16 o 
  -7   7   6      901.74      922.31     24.70 o 
  -5   7   6      143.67      141.63      6.47 o 
  -3   7   6       14.75       11.01      1.93 o 
  -1   7   6      120.56      122.53      6.83 o 
   1   7   6      161.82      172.22      7.96 o 
 -12   8   6       58.39       53.41      2.95 o 
 -10   8   6      162.82      155.78      4.49 o 
  -8   8   6      220.61      191.95     18.53 o 
  -4   8   6      117.91      115.08      6.28 o 
  -2   8   6       26.60       22.82      2.73 o 
   0   8   6       27.98       29.62      3.09 o 
 -11   9   6        8.41        8.74      1.23 o 
  -9   9   6      138.16      146.81      6.80 o 
  -5   9   6       97.96       97.93      5.18 o 
  -3   9   6      146.51      151.18      7.28 o 
  -4  10   6      322.08      342.50     14.18 o 
 -15   1   7      208.43      194.64      4.91 o 
 -13   1   7      127.39      109.91      3.41 o 
 -11   1   7       10.61       10.93      0.73 o 
  -9   1   7      136.07      138.18      4.14 o 
  -7   1   7      499.04      510.76     11.89 o 
  -5   1   7      100.82       98.41      2.99 o 
  -3   1   7      863.33      853.90     27.35 o 
  -1   1   7      118.12      112.82      6.43 o 
 -16   2   7       17.65       17.77      1.51 o 
 -14   2   7       34.01       32.13      2.63 o 
 -12   2   7       94.91       96.89      2.10 o 
 -10   2   7        2.71        1.98      1.01 o 
  -8   2   7      186.63      185.77      4.76 o 
  -6   2   7      255.85      267.49      6.57 o 
  -4   2   7      196.24      202.05      3.42 o 
  -2   2   7      475.58      467.87     21.57 o 
   0   2   7      285.26      280.19     11.67 o 
   2   2   7       10.77       15.86      2.52 o 
 -15   3   7        3.56        2.65      0.65 o 
 -13   3   7       38.65       36.56      1.87 o 
 -11   3   7       10.28        9.74      1.17 o 
  -9   3   7      473.16      474.33     11.82 o 
  -7   3   7      243.81      259.85      6.56 o 
  -5   3   7       32.37       35.32      0.94 o 
  -3   3   7       87.62       86.52      3.38 o 
  -1   3   7       60.69       58.03      1.38 o 
   1   3   7       24.94       23.15      2.65 o 
 -14   4   7      224.19      200.64      5.51 o 
 -12   4   7      150.80      136.88      4.55 o 
 -10   4   7       89.19       86.29      1.90 o 
  -8   4   7       12.48       13.47      0.92 o 
  -6   4   7      207.26      213.84      5.83 o 
  -4   4   7       28.08       27.82      1.14 o 
  -2   4   7       66.30       65.88      1.91 o 
   0   4   7       73.58       74.46      4.11 o 
   2   4   7       32.67       30.75      3.29 o 
 -13   5   7      176.82      166.71      4.74 o 
 -11   5   7       36.95       39.67      1.76 o 
  -9   5   7       88.42       89.69      2.81 o 
  -7   5   7       97.39       99.22      2.95 o 
  -5   5   7       76.96       68.47      1.91 o 
  -3   5   7      183.80      185.98      5.28 o 
  -1   5   7      180.15      185.98      8.46 o 
   1   5   7       45.58       46.94      3.65 o 
 -12   6   7      192.37      194.19      5.41 o 
 -10   6   7       33.59       32.21      1.81 o 
  -8   6   7      184.03      185.33      6.89 o 
  -6   6   7      989.07     1031.07     36.74 o 
  -4   6   7      157.29      143.25      6.63 o 
  -2   6   7      176.25      181.29      8.29 o 
   0   6   7       32.98       32.37      3.29 o 
 -11   7   7      244.38      237.61      6.47 o 
  -9   7   7      734.09      730.18     22.45 o 
  -7   7   7       30.70       34.32      2.67 o 
  -3   7   7       56.52       59.08      3.45 o 
  -1   7   7       52.43       57.14      3.61 o 
 -10   8   7      304.17      288.44     10.13 o 
  -4   8   7       95.39      100.52      5.43 o 
  -2   8   7       71.47       64.91      3.94 o 
 -16   0   8     1261.73     1206.04     37.37 o 
 -14   0   8     1783.45     1724.98     54.75 o 
 -12   0   8       23.75       26.55      2.27 o 
 -10   0   8      144.33      135.48      7.14 o 
  -8   0   8      266.67      259.14      9.27 o 
  -6   0   8      112.50      112.50      6.23 o 
  -4   0   8      365.09      366.46     13.10 o 
  -2   0   8       14.12       12.79      1.92 o 
 -15   1   8      190.60      190.47      4.78 o 
 -13   1   8        3.36        3.16      0.62 o 
 -11   1   8       21.68       22.45      3.24 o 
  -9   1   8       46.64       48.68      2.27 o 
  -7   1   8       69.45       71.45      2.34 o 
  -5   1   8      660.20      639.89     16.86 o 
  -3   1   8      339.69      333.97      8.41 o 
 -16   2   8       85.53       82.23      4.41 o 
 -14   2   8      119.83      123.16      3.50 o 
 -12   2   8       29.48       27.95      1.66 o 
 -10   2   8      202.37      203.07      5.29 o 
  -8   2   8       78.05       79.00      2.52 o 
  -6   2   8      401.14      401.63      9.92 o 
  -4   2   8      608.26      610.36     26.03 o 
  -2   2   8      109.98      121.56     11.83 o 
   0   2   8       16.62       18.29      2.81 o 
 -15   3   8       10.81       11.82      1.95 o 
 -13   3   8       23.04       23.63      2.20 o 
 -11   3   8      310.10      299.86      7.85 o 
  -9   3   8       13.13       12.21      1.38 o 
  -7   3   8       12.09        9.72      1.06 o 
  -5   3   8      175.42      187.87      4.99 o 
  -3   3   8      385.45      385.40     11.91 o 
  -1   3   8       47.74       47.75      3.58 o 
 -14   4   8       66.43       63.33      2.91 o 
 -12   4   8       31.60       31.73      2.61 o 
 -10   4   8       11.52       12.51      1.28 o 
  -8   4   8        4.86        4.83      0.81 o 
  -6   4   8       88.18       95.90      2.94 o 
  -4   4   8       65.70       65.55      1.87 o 
  -2   4   8       21.95       20.07      3.45 o 
 -13   5   8       80.93       76.47      2.68 o 
 -11   5   8       38.99       35.12      2.62 o 
  -9   5   8       88.72       86.80      2.86 o 
  -7   5   8       88.71       91.85      2.98 o 
  -5   5   8      138.18      139.69      5.52 o 
  -3   5   8       32.29       36.10      3.21 o 
  -1   5   8       49.39       54.55      3.60 o 
 -12   6   8       27.78       29.46      2.68 o 
 -10   6   8       97.46       88.05      4.04 o 
  -8   6   8      910.14      978.95     34.34 o 
  -6   6   8      273.17      273.87      9.78 o 
  -2   6   8       28.95       29.30      3.09 o 
  -9   7   8       40.07       40.14      2.75 o 
  -3   7   8      102.74      109.10      6.24 o 
 -15   1   9        9.93        6.80      1.40 o 
 -13   1   9       49.46       51.56      2.91 o 
 -11   1   9      197.48      205.26      5.46 o 
  -9   1   9       31.37       28.66      1.74 o 
  -7   1   9      468.05      464.44     13.06 o 
  -5   1   9      171.12      172.22      4.74 o 
  -3   1   9       61.88       70.73      3.47 o 
 -14   2   9        8.72       10.68      1.95 o 
 -12   2   9       70.50       68.05      2.39 o 
 -10   2   9      161.10      164.46      4.61 o 
  -8   2   9       50.09       50.26      2.22 o 
  -6   2   9      283.16      295.34      8.01 o 
  -4   2   9      123.88      129.33      5.99 o 
 -13   3   9      147.67      150.69      6.02 o 
 -11   3   9      108.63      112.18      3.72 o 
  -9   3   9        8.42        9.96      1.19 o 
  -7   3   9       38.31       40.99      1.90 o 
  -5   3   9       59.21       61.08      2.67 o 
  -3   3   9       19.12       19.26      4.36 o 
 -12   4   9        8.38       10.52      1.95 o 
 -10   4   9       52.16       54.14      2.91 o 
  -8   4   9        4.38        5.40      0.78 o 
  -6   4   9       36.92       43.34      2.10 o 
  -4   4   9       48.31       52.44      3.30 o 
  -9   5   9       94.66      100.73      3.32 o 
  -7   5   9      114.10      125.61      5.93 o 
  -5   5   9       51.05       55.03      2.97 o 
  -8   6   9       71.25       70.09      3.63 o 
                                                 
